# Supplementary material for: Mitral Annular and Coronary Artery Calcification Are Associated with Mortality in HIV-Infected Individuals
Source: PLoS One. 2015 Jul 1;10(7):e0130592. doi: 10.1371/journal.pone.0130592 (PMC4488486; doi:10.1371/journal.pone.0130592)
Supplement: S1 Table — Attached please find our anonymous primary dataset. The most pertinent portions of this dataset include sheet 1, titled, “MAC HIV subjects, no controls” and sheet 2, titled, “MAC Dataset Legend.” Sheet 1 is titled as such because all subjects in this database have a diagnosis of HIV. HIV-negative control subjects, which are found in the SCOPE database, were not included in this study. Sheet 1 has all primary information that was obtained via chart review, primary review of the two-dimensional transthoracic echocardiograms and computed tomography scans as described in the methods section. Sheet 2 has more detailed descriptions of the variables that were recorded as well as translation codes. (XLS) [file pone.0130592.s001.xls]

## Sheet: MAC HIV subjects, no controls
Patient ID	Age	DOB	Gender	Race	Follow-up Duration (yrs)	Date of enrollment	Date of SSDI query	CTdate	Calcdet	CalcCateg	Calcium_Score	Calcium_Percentile	CTnotes	Echodate	MACdet	MAC measurement 1	MAC measurement 2	MAC measurement 3	MAC measurement avg (cm)	MAC measurement apical 4	MAC measurement avg (cm) Apical 4	BSA	PASP Final	MR	EF	EF Cat	Mass Index	Mass Cat	DD	DD (grade)	Change	PASP Cat	LA volume	LA index	E	A	E/A	Decel Time	PV systolic	PV diastolic	Lat Wall EM	Lat Wall AM	Deceased?	Date of Death	Cause	Vascular Calcification on Abd CT	Date of Abd CT	HIV	HIV Dx yr
1059	47	1957-08-26	0	0	8	2005-12-20	2013-02-01	2005-12-20	1	2	150	90		2006-01-13	1	0.3	0.3	0.3	0.3	0.6, 0.6, 0.7	0.633333																						0			0	2005-12-20	1	1996
3094	63	1942-02-22	0	0	8	2005-07-05	2013-02-01	2005-07-05	1	3	611	89		2005-12-09	1	0.5	0.5	0.6	0.533333	0.7, 0.8, 0.8	0.766667	2.24304	29	0	63.1	0			1	1		0	48.3333	21.5481	0.553333	0.723333	0.764977	362.333	0.586667	0.26	0.0866667	0.1	0				no results in Ucare	1	1989
3040	42	1962-02-07	0	0	9	2004-11-24	2013-02-01	2004-11-30	1	2	100.439	94		2004-11-24	1	0.3	0.3	0.3	0.3	0.5, 0.5, 0.4	0.466667	1.78731	37	1	72	0	67	0	0	0	0	1	48	26.8	0.9	0.7	1.28571	160	0.4	0.5	0.13	0.07	0			0	2005-10-25	1	1987
3085	58	1947-08-05	0	0	8	2005-03-03	2013-02-01	2005-03-03	1	1	14	44		2006-03-10	1	0.9	0.9	0.9	0.9	0.7, 0.7, 0.8	0.733333	1.60452	23	0	60.4	0			0	0		0	28.3333	17.6584	0.643333	0.696667	0.923445	203.667	0.563333	0.39	0.16	0.09	0			0	2007-02-08	1	1987
1034	36	1969-03-10	0	0	8	2005-01-05	2013-02-01	2005-03-31	1	2	178	98		2005-01-05	1	0.4	0.4	0.4	0.4	0.9, 1.0, .08	0.9	2.69745	17	1	61	0	78.9635	0	1	1	0	0											0			0	2008-05-21	1	2000
2070	53	1951-11-16	0	0	7	2006-02-02	2013-02-01	2006-02-08	1	1	8.3		no percentage listed	2006-02-02	1	0.3	0.3	0.4	0.333333	0.6, 0.8, 0.7	0.7	1.81172	10	0	61	0			1	1		0	28	15.4549	0.426667	0.563333	0.757396	257.667	0.396667	0.333333	0.11	0.06	0			0	2006-02-08	1	1999
3509	52	1951-11-26	1	0	7	2006-09-15	2013-02-01	2009-03-26	1	2	104	60	CAC CT from Ucare	2006-09-15	1	0.7	0.7	0.8	0.733333	0.3, 0.2, 0.2	0.233333	1.97	27	0	62.5	0	154.2		0	0		0	62	31.4721	0.586667	0.35	1.67619	195.667	0.403333	0.436667	0.14	0.08	0				no results in Ucare	1	1987
2114	64	1941-04-27	0	0	6	2007-05-15	2013-02-01	2007-06-26	1	2	161.6	59		2007-05-15	1	1	0.9	0.9	0.933333	0.5, 0.5, 0.4	0.466667																						0			0	2005-05-24	1	1986
2044	55	1950-02-17	0	3	6	2007-02-09	2013-02-01	2007-03-12	1	1	146	73		2007-02-09	1	0.2	0.2	0.2	0.2	0.2, 0.3, 0.3	0.266667																						0			0	2007-03-12	1	1996
1082	38	1968-12-18	0	2	7	2006-05-04	2013-02-01	2006-05-30	1	1	37	90		2006-05-04	1	0.3	0.3	0.4	0.333333	0.3, 0.3 0.3	0.3	1.67864	16	0			98.5		1	1		0	27.6667	16.4816	0.59	0.606667	0.972527	269	0.536667	0.406667	0.12	0.103333	0			0	2006-05-30	1	1998
3078	48	1958-12-07	0	2	7	2006-03-10	2013-02-01	2006-03-20	1	2	194	90		2006-03-10	1	0.6	0.6	0.5	0.566667	0.4, 0.5, 0.5	0.466667	1.6	43	0	53	1			0	0		1	54.3333	33.9583	0.823333	0.723333	1.13825	168	0.73	0.77	0.1	0.113333	1	2010-06-11	HODGKINS LYMPHOMA	0	2006-03-20	1	1987
3081	50	1955-12-03	0	0	8	2005-05-13	2013-02-01	2005-07-05	1	3	423.9	94		2005-05-13	1	0.6	0.7	0.6	0.633333	0.5, 0.6, 0.6	0.566667	1.85046	41	2	59	0	96.8	0	0	0	0	1	62	33.5	0.9	0.8	1.125		0.8	0.6	0.12	0.09	0				no results in Ucare	1	1988
2020	52	1953-05-12	0	3	8	2005-03-31	2013-02-01	2005-03-31	1	2	358	93		2005-04-08	1	0.4	0.5	0.4	0.433333	0.4, 0.4, 0.4	0.4	1.64628	30	1	60	0	103.263	0	0	0	0	0											0				no results in Ucare	1	1989
3515	45	1961-10-16	0	3	8	2005-03-12	2013-02-01	2006-06-05	1	1	74	90		2005-03-12	1	0.7	0.7	0.7	0.7	0.4, 0.5, 0.4	0.433333	2.3147	33	1	64	0	50.9785	0	1	1	1	1											0			0	2006-06-16	1	1989
2016	48	1957-05-13	0	3	8	2005-03-02	2013-02-01	2005-03-03	1	3	491	97		2005-03-02	1	0.3	0.2	0.3	0.266667	0.6, 0.6, 0.5	0.566667	1.63158	44	1	61	0	87.032	0	0	0	1	1											0				no results in Ucare	1	1989
1008	44	1962-11-11	0	0	8	2005-02-16	2013-02-01	2007-10-03	1	1	21.8	87		2005-02-16	1	0.5	0.4	0.4	0.433333	0.6, 0.6, 0.6	0.6	1.82911	25	1	61	0	71.0727	0	0	0	0	0											0			0	2006-05-18	1	1984
2104	60	1945-07-01	0	0	8	2005-01-18	2013-02-01	2005-01-18	1	1	14.4012	44		2005-02-02	1	0.5	0.6	0.5	0.533333	0.5, 0.7, 0.5	0.566667	1.91713	30	1	61	0	75.6339	0	0	0	0	0											0			0	2006-01-25	1	1986
3091	55	1950-02-13	0	0	8	2005-01-22	2013-02-01	2005-02-24	1	3	506.259	88		2005-01-22	1	0.8	0.8	0.8	0.8	0.7, 0.8, 0.8	0.766667	2.2382	32	1	59	0	98.7401	0	1	1	1	1											0			0	2005-02-24	1	1995
3095	39	1965-07-16	0	0	9	2004-11-24	2013-02-01	2004-12-02	1	1	16.2476	92		2004-11-24	1	0.4	0.5	0.4	0.433333	0.4, 0.3, 0.4	0.366667	2.13	19	0	68.8	0			0	0		0	63.3333	29.734	0.763333	0.753333	1.01327	232.667	0.57	0.346667	0.133333	0.1	0			0	2005-11-08	1	1994
3009	38	1960-08-25	0	0	9	2004-11-19	2013-02-01	2005-12-06	1	2	223.22			2004-11-19	1	0.4	0.4	0.5	0.433333	0.3, 0.3, 0.3	0.3	2.04902	25	1	61	0	94.6	0	0	0	1	0			0.8	0.7	1.14286	206	0.4	0.6	0.12	0.08	0			0	2005-12-06	1	1990
2024	61	1944-12-13	0	0	9	2004-11-03	2013-02-01	2005-01-20	1	1	53.9124	49		2004-11-03	1	0.3	0.4	0.3	0.333333	0.5, 0.5, 0.5	0.5	2.16503	31	1	66	0	86	0	1	1	0	1	60	28	0.9	1	0.9	141	0.5	0.4	0.12	0.16	0			1	2007-02-23	1	1989
3514	42	1963-08-27	0	1	8	2005-02-05	2013-02-01	2005-02-22	0	0	0	0		2005-02-05	1	0.4	0.4	0.4	0.4	0.7, 0.8, 0.8	0.766667	1.9516	28	1	67	0	109.654	0	0	0	1	0											0				no results in Ucare	1	1991
1063	31	1973-11-10	1	0	7	2006-01-13	2013-02-01	2006-01-31	0	0	0	0		2006-01-13	1	0.3	0.3	0.2	0.266667	0.5, 0.5, 0.6	0.533333	1.72665	23	1	67	0	125.3		0	0		0	33.6667	19.4982	0.61	0.483333	1.26207	240.667	0.56	0.483333	0.166667	0.12	1	2010-04-26	unknown	0	2009-06-06	1	1988
1500	25	1984-08-15	0	0	4	2009-09-23	2013-02-01	2009-09-23	0	0	0	0		2009-10-27	1		Unable to measure in Echopacs (software problem?)					1.87653	20	0	50	1	155		0	0		0	36	19.2513	0.733333	0.263333	2.78481	298.667	0.35	0.42	0.146667	0.0466667	0				no results in Ucare	1	2009
1005	45	1962-11-16	0	1	8	2005-11-18	2013-02-01	2008-06-23	0	0	0	0		2005-11-18	1	0.4	0.4	0.4	0.4	0.6, 0.7, 0.6	0.633333	1.85973	39	0	52	1			1	1		1	49	26.348	0.443333	0.533333	0.83125	257.333	0.426667	0.313333	0.113333	0.0933333	1	2011-05-07	unknown	0	2008-06-23	1	1987
1010	42	1964-01-30	0	1	7	2006-04-25	2013-02-01	2006-04-25	0	0	0	0		2006-08-11	1	0.3	0.4	0.3	0.333333	0.3, 0.3, 0.3	0.3	1.96	20	0	59	0	148.2		0	0		0	47	23.9796	0.873333	0.543333	1.60736	169.667	0.71	0.656667	0.123333	0.1	0			0	2006-04-25	1	1991
3508	44	1961-05-09	0	0	9	2004-12-15	2013-02-01	2005-05-24	0	0	0	0		2004-12-15	1	0.3	0.4	0.3	0.333333	0.6, 0.7, 0.7	0.666667	2.20146	17	1	67	0	64.9568	0	0	0	0	0											0				no results in Ucare	1	1990
3019	58	1948-03-30	0	0	7	2006-03-03	2013-02-01	2006-03-13	0	0	0	0		2006-03-03	1	0.7	0.8	0.7	0.733333	0.5, 0.4, 0.4	0.433333	1.9616	32	1	57.3	0			1	1		1	67	34.1559	0.52	0.716667	0.725581	267.667	0.686667	0.483333	0.0866667	0.123333	0			0	2006-03-13	1	1987
903NS56 / 1428	49	1958-08-30	0	1	5	2008-01-11	2013-02-01	2008-01-11	0	0	0	0		2008-11-05	1		Unable to measure in Echopacs (software problem?)					2.15355	37	0	61	0	168.5		0	0		1	42.5	20.1422	0.766667	0.503333	1.52318	205.667	0.313333	0.29	0.0766667	0.07	0				no results in Ucare	1	2001
1516	51	1955-04-15	0	1	7	2006-06-16	2013-02-01	2006-06-26	0	0	0	0		2006-06-16	1	0.5	0.5	0.7	0.566667	0.7, 0.6, 0.6	0.633333	1.90648	24	1	56	0			0	0		0	59.6667	31.2967	0.773333	0.356667	2.16822	221.667	0.51	0.55	0.17	0.09	0			0	2006-06-26	1	1986
1129	48	1958-08-22	0	0	8	2005-09-02	2013-02-01	2006-04-06	0	0	0	0		2005-09-02	1	0.2	0.3	0.2	0.233333	0.5, 0.6, 0.6	0.566667	1.78899	22	1	54	0	103.41	0	0	0	0	0											0			0	2006-04-06	1	1984
1058	38	1971-03-22	0	0	4	2009-05-08	2013-02-01	2009-05-08	0	0	0	0	CAC CT from Ucare	2010-01-05	1		Unable to measure in Echopacs (software problem?)					1.83	22	1	56	0	151		0	0		0	50.5	27.5956	0.806667	0.55	1.46667	199	0.493333	0.426667	0.146667	0.07	0				no results in Ucare	1	1987
2146	57	1949-11-10	0	0	7	2006-08-18	2013-02-01	2006-08-18	0	0	0	0		2008-10-29	1		Unable to measure in Echopacs (software problem?)					1.87321	27	0	66	0	137.3		0	0		0	64	34.9727	0.64	0.44	1.45455	231	0.543333	0.436667	0.11	0.123333	0			0	2008-04-01	1	1986
1506	46	1959-06-30	0	0	8	2005-07-12	2013-02-01	2005-07-12	0	0	0	0		2005-12-13	1	0.2	0.2	0.3	0.233333	0.5, 0.5, 0.6	0.533333	1.85359	17	0	58	0			1	1		0	31.6667	17.084	0.636667	0.806667	0.789256	229.667	0.67	0.473333	0.1	0.08	0			0	2005-07-12	1	1989
1055	54	1954-11-21	0	1	8	2005-02-09	2013-02-01	2009-01-16	0	0	0	0		2005-02-09	1	0.7	0.6	0.7	0.666667	0.3, 0.3, 0.3	0.3	1.78239	25	1	55	0	106.037	0	1	1	1	0											0				no results in Ucare	1	1987
2002	41	1964-04-08	0	0	8	2005-01-19	2013-02-01	2005-04-28	0	0	0	0		2005-01-19	1	0.6	0.7	0.6	0.633333	0.6, 0.6, 0.6	0.6	2.10166	17	1	55	0	62.8075	0	1	1	0	0											0				no results in Ucare	1	1994
3089	42	1961-12-12	0	2	9	2004-12-14	2013-02-01	2004-12-14	0	0	0	0		2004-12-15	1	0.3	0.2	0.2	0.233333	0.5, 0.4, 0.5	0.466667	2.01873	29	1	62	0	46.5639	0	1	1	1	0											0			0	2008-09-22	1	1992
3099	42	1962-07-29	1	2	9	2004-12-08	2013-02-01	2004-12-08	0	0	0	0		2004-12-08	1	0.5	0.5	0.6	0.533333	0.5, 0.5, 0.4	0.466667	1.83207	28	1	61	0	74.2331	0	1	1	1	0											0				no results in Ucare	1	1996
3151	55	1949-08-20	0	0	8	2005-12-13	2013-02-01	2005-12-13	1	2	225.25			2005-12-26	0	0	0	0	0	0		1.64811	38	1	66.2	0			0	0		1	63.3333	38.4278	0.796667	0.736667	1.08145	208.333	0.916667	0.54	0.0966667	0.133333	0			0	2005-12-13	1	1985
3093	44	1960-10-10	0	1	7	2006-10-30	2013-02-01	2007-02-23	1	1	6.8	65		2006-10-30	0	0	0	0	0	0		1.74753	30	0	52.3	1			0	0		0	51	29.184	0.746667	0.46	1.62319	180.667	0.46	0.31	0.106667	0.0633333	0			0	2007-02-23	1	1993
6039	78	1928-04-23	0	0	7	2006-02-17	2013-02-01	2006-03-08	1	3	770	75		2006-02-17	0	0	0	0	0	0		2.32819		0	61	0	136.4		1	1			65.3333	28.0618	0.703333	0.883333	0.796226	249.667	0.73	0.32	0.103333	0.193333	0			1	2006-03-08	1	1981
1323	62	1947-07-02	0	1	4	2009-12-01	2013-02-01	2010-04-21	1	1	22.21	37.5	Ca %ile "25-50th"	2009-12-01	0	0	0	0	0	0		2.2	38	1	56	0	243		0	0		1	84	38.1818	1.09	0.446667	2.4403	208.333	0.566667	0.596667	0.13	0.08	0				no results in Ucare	1	1993
3031	45	1959-01-28	0	2	8	2005-10-25	2013-02-01	2005-10-25	1	1	21	65		2005-11-04	0	0	0	0	0	0		1.95397	15	0	53.6	1			1	1		0			0.63	0.66	0.954545	299	0.46	0.356667	0.116667	0.0833333	1	2008-05-19	Fibrosis / Cirrhosis of Liver	0	2005-10-25	1	1985
3063	47	1959-08-20	0	1	7	2006-03-13	2013-02-01	2006-03-13	1	2	195	90		2006-04-27	0	0	0	0	0	0		1.63537	27	0	63.4	0			1	1		0	52.6667	32.2047	0.8	1.25667	0.636605	336	0.556667	0.37	0.0833333	0.106667	1	2011-08-03	homocide	1	2006-03-13	1	1993
4016	53	1954-11-14	0	1	6	2007-09-14	2013-02-01	2007-09-14	1	2	310.7	93		2008-06-25	0	0	0	0	0	0		2.21853	32	1	63	0	196.6		0	0		1	88	39.819	0.626667	0.573333	1.09302	287.333	0.463333	0.486667	0.0766667	0.0466667	0				no results in Ucare	1	1990
1172	54	1953-11-06	1	1	5	2008-05-20	2013-02-01	2008-05-20	1	1			"minimal calcification in prox LAD but no score calculated	2008-05-28	0	0	0	0	0	0		1.81066	38	0	51	1	186.3		1	1		1	71	39.8876	0.476667	0.66	0.722222	303.333	0.57	0.44	0.0966667	0.116667	1	2011-10-16	accidental methadone ingestion	0	2008-05-20	1	1999
1041	61	1966-05-26	0	3	9	2004-12-02	2013-02-01	2004-12-02	1	1	15.509	91		2004-12-08	0	0	0	0	0	0		1.59875	24	1	69	0	67.5528	0	1	1	0	0											0			0	2005-12-20	1	1991
3201	59	1947-12-02	0	0	7	2006-09-01	2013-02-01	2006-09-01	1	2	275.1	82		2008-03-19	0	0	0	0	0	0		2.03068	33	1	49	1	170.2					1	74	38.7435	1.03			193.667					0			0	2008-06-05	1	1999
1126	60	1946-09-10	0	3	7	2006-05-19	2013-02-01	2006-05-31	1	1	34	40		2006-05-19	0	0	0	0	0	0																							0			1	2006-05-31	1	1995
1068	57	1947-12-10	0	3	7	2006-01-20	2013-02-01	2006-03-16	1	2	176	70		2006-01-20	0	0	0	0	0	0		2.03361		0	71.9	0	174.8		1	1			58.6667	28.8486	0.49	0.59	0.830508	266	0.423333	0.386667	0.103333	0.12	0			0	2006-03-16	1	1984
2004	53	1952-03-15	0	1	8	2005-02-02	2013-02-01	2005-03-24	1	1	8.3	52		2005-02-02	0	0	0	0	0	0		2.18063	22	1	61	0	93.0924	0	0	0	1	0											1	2006-09-30	cardiac arrest		no results in Ucare	1	1980
3054	48	1957-09-23	0	2	8	2005-01-22	2013-02-01	2005-05-31	1	2	152	91		2005-01-22	0	0	0	0	0	0		2.07563	38	1	64	0	76.6034	0	0	0	0	1											0				no results in Ucare	1	1995
1514	57	1950-06-18	0	0	6	2007-04-30	2013-02-01	2007-04-30	1	3	686.5	91		2008-06-23	0	0	0	0	0	0		2.13458	32	1	63	0	66		0	0		1	46.9608	22	0.8	0.63	1.26984	210	0.286667	0.416667	0.0866667	0.04	0				no results in Ucare	1	1987
903NS13 / 2152	56	1950-08-05	0	0	7	2006-03-27	2013-02-01	2006-03-27	1	1	4	30	Spreasheet states CT 2/25/08	2009-08-31	0	0	0	0	0	0		1.82	27	0	57	0			1	1		0	16	8.79121	0.456667	0.663333	0.688442	217	0.606667	0.36	0.09	0.1	0			0	2008-02-25	1	2004
2084	56	1949-12-16	0	1	8	2005-01-18	2013-02-01	2005-01-18	1	1	2.6	33		2005-01-29	0	0	0	0	0	0		1.68892	29	1	59	0	78.7484	0	0	0	0	0											1	2009-04-07	unknown		no results in Ucare	1	1988
2147	49	1956-05-07	0	3	4	2009-12-22	2013-02-01	2010-01-19	1	1	51.26	62.5	"between 50% and 75%"	2009-12-22	0	0	0	0	0	0		1.93	49	0	62	0	205		0	0		1	41	21.2435	0.683333	0.356667	1.91589	270.667	0.533333	0.496667	0.123333	0.0566667	0			0	2008-04-10	1	1994
729NS17 / 2153	58	1947-02-01	0	2	5	2008-10-15	2013-02-01	2008-10-21	1	1	52.4	37.5		2008-10-15	0	0	0	0	0	0		1.74	29	0	61	0			1	1		0	47.5	27.2989	0.553333	0.896667	0.6171	210.333	0.546667	0.453333	0.0766667	0.103333	0			0	2008-10-21	1	1985
903NS49 / 2155	61	1946-09-25	0	0	6	2007-01-30	2013-02-01	2007-01-30	1	3	421.3	75		2008-03-19	0	0	0	0	0	0		2.13361	34		68	0	163.5		0	0		1	56.5	27.1635	0.51	0.523333	0.974522	127.667	0.433333	0.416667	0.0666667	0.08	0			0	2008-02-28	1	1991
903NS48 / 2154	50	1957-03-12	0	0	6	2007-01-30	2013-02-01	2007-01-30	1	1	79.4			2008-03-19	0	0	0	0	0	0		2.72398	35	0	64	0	223.5		0	0		1	74	27.9245	0.75	0.59	1.27119	214.667	0.5	0.66	0.13	0.09	0			0	2008-02-28	1	1991
3135	59	1946-06-14	0	0	6	2007-06-04	2013-02-01	2007-06-11	1	3	498.9	75	">75%ile"	2007-06-04	0	0	0	0	0	0																							0				no results in Ucare	1	1980
2015	46	1961-09-04	0	0	6	2007-01-22	2013-02-01	2007-01-31	1	1	75.3		no percentage listed	2007-01-22	0	0	0	0	0	0		2.17764	28	0	64	0			0	0		0	69.6667	31.9918	0.666667	0.606667	1.0989	207.333	0.6	0.54	0.113333	0.0866667	0			0	2007-01-31	1	1988
1090	51	1955-01-31	0	0	7	2006-10-30	2013-02-01	2006-11-17	1	3	313			2006-10-30	0	0	0	0	0	0		2.10363	15	0	59.5	0	129.2		1	1		0	36.6667	17.4302	0.393333	0.54	0.728395	279	0.616667	0.333333	0.0933333	0.116667	0			0	2006-11-17	1	2000
1124	51	1955-11-02	1	2	7	2006-06-16	2013-02-01	2006-07-14	1	1	19	90		2006-06-16	0	0	0	0	0	0		1.93	24	0	60.3	0	200.9		1	1		0	36.3333	19	0.476667	0.736667	0.647059	260	0.406667	0.383333	0.0966667	0.06	0			0	2006-07-14	1	2001
1079	55	1951-05-17	0	2	7	2006-04-21	2013-02-01	2006-05-03	1	1	1	20		2006-04-21	0	0	0	0	0	0																							0			0	2006-05-03	1	2000
2039	59	1947-01-03	0	0	7	2006-04-07	2013-02-01	2008-08-05	1	2	204.6	62.5		2006-04-07	0	0	0	0	0	0																							1	2011-05-17	Squamous Cell Carcinoma	1	2008-08-05	1	1993
2056	52	1953-10-28	2	0	7	2006-02-23	2013-02-01	2006-02-23	1	1	32.5	90		2006-03-03	0	0	0	0	0	0		2.24	46	1	66.4	0			0	0		1	62	27.6786	1.03	0.693333	1.48558	183.333	0.56	0.52	0.126667	0.1	0			0	2006-02-23	1	1989
2058	49	1956-10-25	0	0	7	2006-02-23	2013-02-01	2006-02-23	1	1	22			2006-02-24	0	0	0	0	0	0		1.66633	39	1	54	1			0	0		1	48.3333	29.0058	1.12667	0.99	1.13805	193	0.666667	0.483333	0.0866667	0.07	0			0	2006-02-23	1	1987
3188	43	1963-09-24	0	3	7	2006-02-22	2013-02-01	2006-03-23	1	1	34	40		2006-02-22	0	0	0	0	0	0		1.92197	41	1	66	0	145.1		1	1		1	73	37.9819	0.633333	0.626667	1.01064	235	0.6	0.486667	0.113333	0.11	0			0	2006-05-23	1	1988
6014	62	1944-11-02	0	0	7	2006-01-20	2013-02-01	2006-02-24	1	3	569.4			2006-01-20	0	0	0	0	0	0																							0			1	2006-02-24	1	1989
1004	56	1954-08-23	0	0	8	2005-05-31	2013-02-01	2005-05-31	1	1	89	77		2006-01-19	0	0	0	0	0	0		2.08248	26	0	59	0	188.9		1	1		0	27	12.9653	0.52	0.646667	0.804124	181.333	0.586667	0.383333	0.1	0.123333	0			1	2005-05-31	1	1989
1511	44	1961-01-06	1	1	8	2005-03-29	2013-02-01	2005-03-29	1	2	3	95		2006-01-13	0	0	0	0	0	0		1.93	22	0	52	1			0	0		0	32.3333	17	0.666667	0.573333	1.16279	185.333	0.553333	0.316667	0.12	0.07	0			0	2006-01-20	1	1986
3171	53	1953-06-24	0	0	8	2005-11-18	2013-02-01	2006-03-27	1	2	116	80		2005-11-18	0	0	0	0	0	0																							0			0	2006-03-27	1	1993
2048	52	1953-12-24	0	0	8	2005-04-22	2013-02-01	2005-04-28	1	1	12.7396	55		2005-04-22	0	0	0	0	0	0		2.04761	30	1	66	0	70.8143	0	0	0	0	0											0			0	2008-10-20	1	1986
2108	69	1936-04-10	0	0	8	2005-02-23	2013-02-01	2005-03-01	1	1	5.2	23		2005-02-23	0	0	0	0	0	0		1.83144	33	1	51	1	79.7186	0	1	1	1	1											0			0	2007-02-12	1	1988
2087	63	1943-06-17	1	0	8	2005-02-16	2013-02-01	2006-05-26	1	2	175	90		2005-02-16	0	0	0	0	0	0		1.63293	36	1	69	0	71.0378	0	1	1	0	1											0			1	2006-05-26	1	1987
1502	51	1954-06-19	0	1	9	2004-12-17	2013-02-01	2005-07-05	1	4	1631	100		2004-12-17	0	0	0	0	0	0		1.84121	17	1	55	0	95.0464	0	1	1	0	0											0				no results in Ucare	1	1984
1507	53	1952-12-01	0	0	9	2004-12-04	2013-02-01	2005-03-24	1	1	33	64		2004-12-04	0	0	0	0	0	0		1.9259	17	1	61	0	75.2893	0	1	1	0	0											0			1	2008-09-18	1	1986
3187	56	1948-04-01	0	0	9	2004-11-20	2013-02-01	2005-12-13	1	3	798.9			2004-11-20	0	0	0	0	0	0		2.06918	33	1	62	0	62.8	0	1	1	1	1			0.7	0.7	1	226	0.5	0.4	0.09	0.11	0			1	2005-12-13	1	1987
2051	65	1940-02-12	0	1	9	2004-11-20	2013-02-01	2005-02-22	1	1	10.1547	26		2004-11-20	0	0	0	0	0	0		2.0209	39	1	65	0	81	0	0	0	1	1	49	24	1	0.9	1.11111	190	0.4	0.5	0.1	0.09	1	2008-02-11	pt expired in jail 2/2008. Suspected cardiac event	1	2007-02-12	1	1986
2013	56	1948-03-15	0	0	9	2004-10-30	2013-02-01	2004-11-09	1	2	219	79		2004-10-30	0	0	0	0	0	0		1.96786	17	1	58	0	71	0	1	1	0	0	31	16	0.6	0.6	1	307	0.6	0.6	0.09	0.11	0			0	2005-11-01	1	1986
4014	72	1935-09-15	0	1	5	2008-05-28	2013-02-01	2008-07-29	1	2	159.34	25		2008-05-28	0	0	0	0	0	0		2.11215	39	1	62	0	147.3		1	1		1	37.5	18.1159	0.576667	0.703333	0.819905	256.333	0.62	0.466667	0.07	0.12	0				no results in Ucare	1	1988
3178	60	1946-05-06	0	0	7	2006-04-21	2013-02-01	2006-06-16	0	0	0	0		2006-04-21	0	0	0	0	0	0		1.91148	24	1	53.7	1	161.4		0	0		0	50	26.1578	0.673333	0.61	1.10383	207.667	0.58	0.476667	0.09	0.0666667	0				no results in Ucare	1	1985
1036	37	1968-07-12	0	1	9	2004-12-10	2013-02-01	2005-04-19	0	0	0	0		2004-12-10	0	0	0	0	0	0		2.07474	32	1	61	0	72.298	0	0	0	0	1											0			0	2007-03-26	1	1989
3012	50	1955-02-17	0	0	9	2004-11-26	2013-02-01	2005-04-26	0	0	0	0		2004-11-26	0	0	0	0	0	0		2.093	32	1	68	0	61.2	0	0	0	0	1			0.9	0.7	1.28571	289	0.5	0.7	0.12	0.09	0				no results in Ucare	1	1988
3037	47	1958-07-14	0	1	7	2006-01-13	2013-02-01	2006-01-18	0	0	0	0		2006-01-13	0	0	0	0	0	0		1.92469		0	53.5	1			1	1			54.3333	28.2296	0.633333	0.733333	0.863636	250	0.68	0.373333	0.0833333	0.0933333	0			0	2006-01-18	1	1981
3209	51	1955-03-29	0	1	4	2009-03-10	2013-02-01	2009-03-11	0	0	0	0		2009-03-10	0	0	0	0	0	0		1.92394	38	1	58	0	183.4		1	2		1	74	38.4628	0.78	0.36	2.16667	222	0.4	0.67	0.07	0.05	0			0	2006-05-12	1	1991
1515	41	1966-10-31	0	1	6	2007-04-30	2013-02-01	2007-05-14	0	0	0	0		2007-04-30	0	0	0	0	0	0																							1	2009-03-07	? Related to cocaine use	0	2007-05-14	1	1992
3042	45	1960-07-19	0	1	7	2006-04-07	2013-02-01	2006-04-07	0	0	0	0		2006-04-07	0	0	0	0	0	0		1.92208		0	55	0			1	1			39	20.2905	0.473333	0.716667	0.660465	272	0.456667	0.266667	0.106667	0.13	0			1	2006-04-07	1	1981
3062	42	1962-09-06	0	0	9	2004-12-02	2013-02-01	2004-12-02	0	0	0	0		2004-12-10	0	0	0	0	0	0		2.0679	31	1	67	0	93.815	0	0	0	0	1											0			0	2006-01-25	1	1984
2071	48	1957-04-18	0	1	9	2004-11-19	2013-02-01	2005-01-18	0	0	0	0		2004-11-19	0	0	0	0	0	0		1.87969	22	1	68	0	122	1	0	0	1	0	37	20	0.7	0.5	1.4	263	0.7	0.5	0.13	0.05	0			0	2006-03-06	1	1984
2032	47	1958-02-21	0	1	8	2005-01-08	2013-02-01	2005-04-19	0	0	0	0		2005-01-08	0	0	0	0	0	0		1.97071	32	1	61	0	97.9342	0	1	1	0	1											0			0	2005-04-19	1	1994
1380	51	1958-07-13	1	1	3	2010-03-30	2013-02-01	2010-04-08	0	0	0	0		2010-03-30	0	0	0	0	0	0																							0				no results in Ucare	1	2005
3035	53	1954-03-11	1	1	8	2005-01-26	2013-02-01	2005-07-12	0	0	0	0		2005-01-26	0	0	0	0	0	0		1.76067	38	1	67	0	61.9083	0	0	0	0	1											0			0	2005-07-12	1	1995
3512	43	1962-03-10	0	0	8	2005-02-05	2013-02-01	2005-11-15	0	0	0	0		2005-02-05	0	0	0	0	0	0		2.23018	17	1	59	0	88.3339	0	0	0	0	0											0			0	2005-11-15	1	1988
1536	50	1957-09-28	0	1	4	2009-04-16	2013-02-01	2009-04-16	0	0	0	0		2009-08-28	0	0	0	0	0	0		2.12679	50	0	55	0	162		0	0		1	48.5	23.43	0.976667	0.923333	1.05776	240.333	0.663333	0.643333	0.103333	0.07	0				no results in Ucare	1	1993
1523	44	1962-07-23	0	0	7	2006-05-19	2013-02-01	2006-05-30	0	0	0	0		2006-05-19	0	0	0	0	0	0		2.34872	25	0	60.5	0			0	0		0	64.6667	27.5327	0.753333	0.53	1.42138	129.333	0.52	0.413333	0.0966667	0.09	0			0	2006-05-30	1	1989
1128	57	1950-08-30	0	1	6	2007-03-20	2013-02-01	2007-03-20	0	0	0	0		2008-03-26	0	0	0	0	0	0		2.2	33	0	54	1	142		0	0		1	66	30	0.54	0.463333	1.16547	243.333	0.66	0.62	0.0766667	0.0966667	0				no results in Ucare	1	1996
1529	49	1960-06-06	1	0	4	2009-05-26	2013-02-01	2010-01-19	0	0	0	0		2009-05-26	0	0	0	0	0	0		2.18	18	0	85	0			0	0		0	33	15.1376	0.726667	0.693333	1.04808	323.667			0.136667	0.16	0				no results in Ucare	1	1985
1186	46	1961-09-12	0	1	4	2009-11-24	2013-02-01	2009-12-09	0	0	0	0		2009-11-24	0	0	0	0	0	0		2.12	33	0	65	0	206		1	1		1	56	26.4151	0.743333	0.816667	0.910204	284.333	0.416667	0.35	0.136667	0.14	0			0	2008-07-07	1	1990
1072	45	1960-11-02	0	0	8	2005-05-31	2013-02-01	2005-05-31	0	0	0	0		2010-05-20	0	0	0	0	0	0		2.19	31	0	56	0	170		0	0		1	40.5	18.4932	0.923333	0.993333	0.92953	162.667	0.523333	0.476667	0.123333	0.0866667	0			0	2008-09-12	1	1988
1584	42	1967-06-17	0	0	3	2010-04-06	2013-02-01	2010-05-13	0	0	0	0		2010-04-06	0	0	0	0	0	0		2.25122	25	0	66	0	124		1	1		0	51	22.467	0.833333	0.836667	0.996016	195.333	0.376667	0.433333	0.14	0.11	0				no results in Ucare	1	2009
1198	52	1955-10-30	0	0	4	2009-10-21	2013-02-01	2009-10-21	0	0	0	0		2009-10-27	0	0	0	0	0	0		2.05	20		36	1	202		0	0		0	73	35.6098									0			0	2008-07-18	1	1986
1498	28	1980-12-23	0	0	4	2009-10-19	2013-02-01	2009-10-22	0	0	0	0		2009-10-19	0	0	0	0	0	0																							0				no results in Ucare	1	2005
3277	53	1952-12-24	0	1	7	2006-05-24	2013-02-01	2006-05-24	0	0	0	0		2009-09-28	0	0	0	0	0	0		2.0225	49	0	59	0	173		0	0		1	60	30.7692	0.713333	0.663333	1.07538	198.667	0.49	0.346667	0.0733333	0.0833333	0			0	2006-05-24	1	1995
1194	52	1955-02-28	0	0	6	2007-04-06	2013-02-01	2007-04-06	0	0	0	0		2009-04-07	0	0	0	0	0	0		2.12085	39	1	32	1	299		1	3		1	89.5	43.2367	0.85	0.42	2.02381	104.333			0.08	0.04	0			0	2008-04-14	1	1986
1388	34	1974-08-31	0	0	4	2009-01-20	2013-02-01	2009-02-09	0	0	0	0		2009-01-20	0	0	0	0	0	0		2.11562	32	0	51	1	166		0	0		1	51.5	25.3695	0.7	0.516667	1.35484	161.667	0.363333	0.333333	0.08	0.06	0				no results in Ucare	1	2007
2144	53	1953-11-25	0	0	6	2007-09-17	2013-02-01	2007-09-17	0	0	0	0		2008-12-09	0	0	0	0	0	0		1.81191	35	1	57	0	69.7		0	0		1	59	32.7778	0.693333	0.46	1.50725	174.667	0.453333	0.313333	0.0666667	0.0266667	0			0	2006-04-18	1	1993
1138	47	1959-07-05	1	1	6	2007-06-20	2013-02-01	2007-06-20	0	0	0	0		2008-03-19	0	0	0	0	0	0		1.76	37	1	59	0	126.4		0	0		1	39	22.1591	0.76	0.696667	1.09091	164	0.73	0.576667	0.116667	0.0866667	0			1	2007-09-12	1	1994
2052	35	1969-04-15	0	0	9	2004-12-16	2013-02-01	2004-12-16	0	0	0	0		2008-02-13	0	0	0	0	0	0		2.68049	37	0	69	0	208		0	0		1	52.5	20.2703	0.69	0.753333	0.915929	168.333	0.55	0.57	0.13	0.13	0				no results in Ucare	1	1985
2026	50	1954-06-22	0	0	7	2006-09-19	2013-02-01	2006-09-19	0	0	0	0		2007-05-22	0	0	0	0	0	0																							0			0	2008-06-27	1	1994
2085	43	1963-08-20	1	1	7	2006-03-14	2013-02-01	2006-03-14	0	0	0	0		2007-04-23	0	0	0	0	0	0																							0			0	2006-03-14	1	1994
1125	54	1952-04-17	1	1	7	2006-09-01	2013-02-01	2006-11-09	0	0	0	0		2006-09-01	0	0	0	0	0	0		1.9566	31	1	56	0	128		0	0		1	62.6667	32.0284	0.823333	0.543333	1.51534	195	0.5	0.61	0.126667	0.1	0			0	2006-11-09	1	1999
2101	48	1957-04-04	1	1	7	2006-05-19	2013-02-01	2006-06-28	0	0	0	0		2006-05-19	0	0	0	0	0	0		2.74169	34	0	59.8	0			0	0		1	80.6667	29.4222	0.903333	0.776667	1.16309	206.333	0.433333	0.29	0.0966667	0.08	0			1	2006-06-28	1	1998
1081	44	1962-01-10	0	0	7	2006-05-05	2013-02-01	2006-05-17	0	0	0	0		2006-05-05	0	0	0	0	0	0																							0			0	2006-05-17	1	1987
2115	43	1963-06-18	0	0	7	2006-03-24	2013-02-01	2006-03-24	0	0	0	0		2006-04-21	0	0	0	0	0	0																							0			0	2006-03-24	1	1996
2008	51	1955-11-24	0	0	7	2006-04-21	2013-02-01	2006-06-28	0	0	0	0		2006-04-21	0	0	0	0	0	0		2.26227	14	0	65.1	0			1	1		0	40	17.6813	0.456667	0.61	0.748634	229.333	0.453333	0.323333	0.08	0.116667	0			0	2006-06-28	1	1991
3155	38	1968-04-25	0	0	7	2006-04-18	2013-02-01	2006-05-12	0	0	0	0		2006-04-18	0	0	0	0	0	0		2.23402	10	0	65.4	0			0	0		0	132	59.0862	0.87	0.716667	1.21395	194.333	0.776667	0.54	0.1	0.116667	0				no results in Ucare	1	1993
3057	61	1945-10-21	0	0	7	2006-04-14	2013-02-01	2006-04-19	0	0	0	0		2006-04-14	0	0	0	0	0	0		1.79716	32	1	61	0			0	0		1	42.3333	23.5557	0.646667	0.363333	1.77982	191.667	0.553333	0.463333	0.156667	0.0666667	0			0	2006-04-19	1	1986
2027	51	1955-07-15	0	1	7	2006-04-07	2013-02-01	2006-05-12	0	0	0	0		2006-04-07	0	0	0	0	0	0																							0			0	2008-05-23	1	1992
2034	39	1967-08-07	0	2	7	2006-04-05	2013-02-01	2006-05-17	0	0	0	0		2006-04-05	0	0	0	0	0	0		2.12417	31	0	56.3	0			1	1		1	65	30.6002	1.02	1.04333	0.977636	299	0.603333	0.42	0.123333	0.14	0			0	2006-05-17	1	1999
1103	39	1967-11-01	1	1	7	2006-03-16	2013-02-01	2006-05-31	0	0	0	0		2006-03-16	0	0	0	0	0	0		2.36	19	1	55	0	148.6		0	0		0	51	21.6102	0.973333	0.456667	2.13139	171.333	0.586667	0.563333	0.17	0.0866667	0			0	2006-05-31	1	2000
2049	50	1955-08-20	0	3	8	2005-06-21	2013-02-01	2005-06-21	0	0	0	0		2006-01-13	0	0	0	0	0	0		1.73332	23	0	61.7	0			0	0		0	44	25.3848	0.82	0.59	1.38983	204.667			0.146667	0.05	0			0	2005-06-21	1	1988
3068	53	1953-08-05	0	0	7	2006-01-12	2013-02-01	2006-01-17	0	0	0	0		2006-01-12	0	0	0	0	0	0																							0			1	2006-01-17	1	1988
2021	37	1967-05-08	0	1	8	2005-12-06	2013-02-01	2005-12-06	0	0	0	0		2005-12-08	0	0	0	0	0	0		1.92714	17	1	53	1			1	1		0	52.6667	27.3289	0.39	0.423333	0.92126	247.333	0.416667	0.296667	0.08	0.0833333	0			0	2005-12-06	1	1998
3010	40	1964-06-01	0	1	8	2005-10-28	2013-02-01	2005-11-01	0	0	0	0		2005-10-28	0	0	0	0	0	0		1.9843	30	1	64	0			0	0		0	67	33.7651	0.803333	0.663333	1.21106	177.333	0.643333	0.456667	0.12	0.126667	0			0	2005-11-01	1	1990
2074	50	1954-10-19	0	0	8	2005-10-11	2013-02-01	2005-10-11	0	0	0	0		2005-10-26	0	0	0	0	0	0																							0			0	2005-10-11	1	1991
3526	46	1960-04-14	1	1	8	2005-04-22	2013-02-01	2006-07-19	0	0	0	0		2005-04-22	0	0	0	0	0	0		1.88007	35	1	69	0	48.9343	0	1	1	0	1											0			0	2006-07-19	1	1990
2019	56	1948-11-23	0	0	8	2005-04-09	2013-02-01	2005-09-13	0	0	0	0		2005-04-09	0	0	0	0	0	0		2.06053	31	1	72	0	63.0904	0	0	0	0	1											0			0	2005-09-13	1	1983
2035	37	1968-10-25	1	0	8	2005-04-02	2013-02-01	2005-07-12	0	0	0	0		2005-04-02	0	0	0	0	0	0		1.8153	29	1	64	0	79.3258	0	0	0	0	0											0			0	2005-06-12	1	1989
3022	47	1958-06-16	0	0	8	2005-02-05	2013-02-01	2005-02-24	0	0	0	0		2005-02-05	0	0	0	0	0	0		2.10275	17	1	61	0	78.9444	0	0	0	0	0											0			0	2005-02-24	1	1993
2111	50	1955-12-08	0	0	8	2005-01-29	2013-02-01	2005-03-24	0	0	0	0		2005-01-29	0	0	0	0	0	0		1.88853	24	1	33	1	75.7202	0	1	1	1	0											0			0	2005-03-24	1	1987
2096	40	1964-03-30	1	0	8	2005-01-26	2013-02-01	2005-09-20	0	0	0	0		2005-01-26	0	0	0	0	0	0		1.5458	37	1	65	0	67.279	0	0	0	0	1											0			0	2005-09-20	1	1992
1518	45	1960-07-12	2	1	8	2005-01-19	2013-02-01	2005-03-22	0	0	0	0		2005-01-19	0	0	0	0	0	0		1.77392	22	1	63	0	64.828	0	1	1	1	0											0			0	2007-05-15	1	1992
2094	49	1956-08-22	0	0	8	2005-01-08	2013-02-01	2005-08-23	0	0	0	0		2005-01-08	0	0	0	0	0	0		1.87115	27	1	69	0	71.0792	0	1	1	1	0											0			1	2005-08-23	1	1987
3144	46	1959-07-25	1	1	9	2004-12-17	2013-02-01	2005-09-27	0	0	0	0		2004-12-17	0	0	0	0	0	0		1.81952	38	1	73	0	56.6082	0	1	1	1	1											0				no results in Ucare	1	1990
2007	54	1950-11-02	0	0	9	2004-12-08	2013-02-01	2005-10-25	0	0	0	0		2004-12-08	0	0	0	0	0	0		2.00721	38	1	63	0	80.7092	0	0	0	0	1											0			0	2005-10-25	1	1993
2046	41	1964-08-23	0	3	9	2004-12-04	2013-02-01	2005-04-26	0	0	0	0		2004-12-04	0	0	0	0	0	0		1.84459	31	1	61	0	112.762	0	0	0	0	1											0			0	2008-08-11	1	1992
2009	44	1960-07-25	0	2	9	2004-12-04	2013-02-01	2004-12-14	0	0	0	0		2004-12-04	0	0	0	0	0	0		2.00522	17	1	77	0	104.228	0	1	1	0	0											0			0	2006-01-19	1	1987
2112	50	1954-06-14	0	0	9	2004-11-24	2013-02-01	2005-10-11	0	0	0	0		2004-11-24	0	0	0	0	0	0		1.96866	29	1	56	0	88.8	0	0	0		0	52	26.4	0.7	0.5	1.4	213	0.6	0.5			0			0	2005-10-11	1	1983
3043	63	1942-01-07	0	0	9	2004-11-20	2013-02-01	2005-03-29	0	0	0	0		2004-11-20	0	0	0	0	0	0		1.66472	25	1	56	0	79	0	1	1	0	0	28	17	0.6	0.7	0.857143	341	0.6	0.4	0.11	0.12	0			0	2005-03-29	1	1987
3024	61	1943-03-02	0	2	9	2004-11-10	2013-02-01	2004-11-10	0	0	0	0		2004-11-17	0	0	0	0	0	0		1.88667	26	1	63	0	101	0	1	1	0	0	38	20.1	0.5	0.7	0.714286	235	0.7	0.3	0.11	0.18	0			0	2005-11-08	1	1984
3082	45	1960-06-28	0	2	9	2004-11-17	2013-02-01	2005-03-15	0	0	0	0		2004-11-17	0	0	0	0	0	0		1.7266	24	1	64	0	100.6	0	0	0	0	0	48	27.7	0.9	0.5	1.8	186	0.5	0.5	0.12	0.09	0				no results in Ucare	1	1990
2014	42	1963-11-08	2	1	9	2004-11-13	2013-02-01	2005-04-28	0	0	0	0		2004-11-13	0	0	0	0	0	0		2.02396	29	1	68	0	86.1	0	1	1	0	0	71	35.1	0.5	0.6	0.833333	230	0.5	0.5	0.12	0.1	0			0	2008-08-15	1	1991
3158	42	1963-07-15	0	0	9	2004-11-12	2013-02-01	2005-04-26	0	0	0	0		2004-11-12	0	0	0	0	0	0		1.822	25	1	60	0	63	0	1	1	0	0											0				no results in Ucare	1	2000
1064	39	1965-12-12	0	0	9	2004-11-09	2013-02-01	2004-11-16	0	0	0	0		2004-11-09	0	0	0	0	0	0		1.48432	28	1	73	0	60	0	0	0	1	0	15	12	0.4	0.6	0.666667	238			0.09	0.06	0				no results in Ucare	1	1990
3503	42	1963-08-18	0	0	9	2004-11-03	2013-02-01	2005-03-17	0	0	0	0		2004-11-03	0	0	0	0	0	0		2.07175	17	1	64	0	69	0	0	0	0	0	39	19	0.8	0.7	1.14286	263	0.6	0.6	0.14	0.11	0			0	2005-03-17	1	1986
2075	51	1953-07-02	0	0	9	2004-11-03	2013-02-01	2004-11-09	0	0	0	0		2004-11-03	0	0	0	0	0	0		1.90704	35	1	65	0	119	1	1	1	0	1	70	37	0.9	0.9	1	238	0.7	0.6	0.12	0.12	0			0	2005-10-18	1	1987
2010	50	1954-05-09	0	0	9	2004-11-01	2013-02-01	2004-11-16	0	0	0	0		2004-11-01	0	0	0	0	0	0		1.95178	30	1	59	0	99	0	1	1	0	0	92	47.1364	0.6	0.7	0.857143	373	0.5	0.4	0.1	0.09	0			0	2005-12-06	1	1986
3191	49	1957-07-23	0	0	9	2004-10-30	2013-02-01	2006-02-03	0	0	0	0		2004-10-30	0	0	0	0	0	0		1.99624	39	1	69	0	90	0	0	0	0	1	36	18	1	0.8	1.25	248	0.7	0.7	0.14	0.1	0			0	2006-02-03	1	1995
2006	57	1950-03-05	0	0	9	2004-10-28	2013-02-01	2005-01-18	0	0	0	0		2004-10-28	0	0	0	0	0	0		2.18659	17	1	60	0	61	0	0	0	0	0	26	12	0.6	0.6	1	286	0.5	0.4	0.13	0.16	0			1	2007-02-21	1	1995
1517	38	1969-10-04	0	0	6	2007-12-14	2013-02-01	2007-12-14	0	0	0	0		2007-12-19	0	0	0	0	0	0																							0			0	2007-12-14	1	1991
1201	49	1959-08-10	1	1	4	2009-01-13	2013-02-01	2009-03-24	0	0	0	0		2009-01-13	0	0	0	0	0	0		2.09839	32	1	67	0	120		0	0		1	70	34.1463	0.636667	0.656667	0.969543	221.667	0.513333	0.33	0.0976667	0.0933333	0				no results in Ucare	1	2003
[truncated: 120 more columns]

## Sheet: MAC Dataset Legend
Patient ID	Age	DOB	Gender	Race	CTdate	Calcdet	CalcCateg	Calcium_Score	Calcium_Percentile	CTnotes	Echodate	MACdet	MAC measurement 1	MAC measurement 2	MAC measurement 3	MAC measurement avg	MAC measurement apical 4	MAC measurement avg (cm) Apical 4	BSA	PASP Final	MR	EF	EF Cat	Mass Index	Mass Cat	DD	DD (grade)	Change	PASP Cat	LA volume	LA index	E	A	E/A	Decel Time	PV systolic	PV diastolic	Lat Wall EM	Lat Wall AM	Deceased?	Date of Death	Cause	Vascular Calcification on Abd CT?	Date of Abdominal CT	HIV	HIV Dx yr	HIV dur	Dz Category	CD4 date
ID #	yrs at time of CAC CT	mm/dd/yr	0 = M	0 = Caucasian	mm/dd/yr	0 = no	0 = 0	Agatsan Criteria	1-99 %		mm/dd/yr	0 = no	1st measurement in parasternal long axis view (cm)	2nd measurement in parasternal long axis view (cm)	3rd measurement in parasternal long axis view (cm)	average measurement in parasternal long axis view (cm)	3 measurements, seperated by commas, taken in apical 4 chamber view	average measurement in Apical 4 chamber view (cm)	Body Surface Area (m2)	Final pulmonary artery systolic pressure (mmHg)	Mitral regurgitation present 1 = yes	Ejection fraction (%)	0 = >/= 55%	g/m2	unknown	Diastolic Dysfunction	Grade of diastolic dysfunction	Change from previous echo	PAST category	mL		early ventricular filling velocity (cm/sec)	late ventricular filling velocity (cm/sec)	E to A ratio	msec	unknown	unknown	unknown	unknown	0 = no	mm/dd/yr	cause of death	0 = no	mm/dd/yr	0 = no	mm/dd/yr	yrs to CAC CT	1 = uninfected / HIV -	mm/dd/yr
			1 = F	1 = African American		1 = calcium detected	1 = 1-100					1 = yes				(N+O+P) / 3					0 = no		1 = < 55%			1 = yes	Graded 1 to 3, 3 being most severe	1 = yes	0 = </= 30											1 = yes			1 = calcium detected		1 = yes	of diagnosis		2 = HIV+, off ART at study visit, VL < 75	of last CD4 check
			2 = Transgender M→F	2 = Latino			2 = 101-400																			0 = No		0 = no	1 = > 30																			3 = HIV+, on ART at visit, VL > 75
				3 = Other			3 = 401-1000																																									4 = HIV+, on ART at visit, VL < 75
							4 = > 1000																																									5 = HIV+, off ART at visit, VL > 75
[truncated: 114 more columns]

## Sheet: MAC Dataset with controls
Patient ID	Age	DOB	Gender	Race	CTdate	Calcdet	CalcCateg	Calcium_Score	Calcium_Percentile	CTnotes	Echodate	MACdet	MAC measurement 1	MAC measurement 2	MAC measurement 3	MAC measurement avg (cm)	MAC measurement apical 4	MAC measurement avg (cm) Apical 4	BSA	PASP Final	MR	EF	EF Cat	Mass Index	Mass Cat	DD (grade)	Change	PASP Cat	LA volume	LA index	E	A	E/A	Decel Time	PV systolic	PV diastolic	Lat Wall EM	Lat Wall AM	Deceased?	Date of Death	Cause	TTE Notes	MAC noted on CTA	Date of CTA	Vascular Calcification on Abd CT	Date of Abd CT	Calcium in any vascular bed	HIV	HIV Dx yr
3089	42	1961-12-12	0	2	2004-12-14	0	0	0	0		2004-12-15	1	0.3	0.2	0.2	0.233333	0.5, 0.4, 0.5	0.466667	2.01873	29	1	62	0	46.5639	0	1	1	0											0			HHV 5B, Series 10, 52, 74			0	2008-09-22	0	1	1992
3515	45	1961-10-16	0	3	2006-06-05	1	1	74	90		2005-03-12	1	0.7	0.7	0.7	0.7	0.4, 0.5, 0.4	0.433333	2.3147	33	1	64	0	50.9785	0	1	1	1											0			No MAC on CTA, HHV 11B Series 5, 29	0	2008-04-04	0	2006-06-16	1	1	1989
3040	42	1962-02-07	0	0	2004-11-30	1	2	100.439	94		2004-11-24	1	0.3	0.3	0.3	0.3	0.5, 0.5, 0.4	0.466667	1.78731	37	1	72	0	67	0	0	0	1	48	26.8	0.9	0.7	1.28571	160	0.4	0.5	0.13	0.07	0			HHV 2B, Series 1, 7, 8, 38			0	2005-10-25	1	1	1987
1008	44	1962-11-11	0	0	2007-10-03	1	1	21.8	87		2005-02-16	1	0.5	0.4	0.4	0.433333	0.6, 0.6, 0.6	0.6	1.82911	25	1	61	0	71.0727	0	0	0	0											0			No MAC on CTA, CTA shows calcified Aortic leaflets, HHV 9B Series 4-8, 95-98	0	2007-12-12	0	2006-05-18	1	1	1984
3019	58	1948-03-30	0	0	2006-03-13	0	0	0	0		2006-03-03	1	0.7	0.8	0.7	0.733333	0.5, 0.4, 0.4	0.433333	1.9616	32	1	57.3				1			67	34.1559	0.52	0.716667	0.725581	267.667	0.686667	0.483333	0.0866667	0.123333	0			HHV 17B Series 1-3, 35-39, 62, 65-68			0	2006-03-13	0	1	1987
2146	57	1949-11-10	0	0	2006-08-18	0	0	0	0		2008-10-29	1		Unable to measure in Echopacs (software problem?)					1.87321	27	0	66		137.3		0			64	34.9727	0.64	0.44	1.45455	231	0.543333	0.436667	0.11	0.123333	0			PAP 5A, Series 1-3, 8, 39, 47-49, 54, 55			0	2008-04-01	1	1	1986
1516	51	1955-04-15	0	1	2006-06-26	0	0	0	0		2006-06-16	1	0.5	0.5	0.7	0.566667	0.7, 0.6, 0.6	0.633333	1.90648	24	1	56				0			59.6667	31.2967	0.773333	0.356667	2.16822	221.667	0.51	0.55	0.17	0.09	0			HHV 20A Series 1-7, 20, 75, 76, 2			0	2006-06-26	0	1	1986
1010	42	1964-01-30	0	1	2006-04-25	0	0	0	0		2006-08-11	1	0.3	0.4	0.3	0.333333	0.3, 0.3, 0.3	0.3	1.96	20	0	59		148.2		0			47	23.9796	0.873333	0.543333	1.60736	169.667	0.71	0.656667	0.123333	0.1	0			HHV 20A Series 1-4, 65-68, 2. 66			0	2006-04-25	0	1	1991
3078	48	1958-12-07	0	2	2006-03-20	1	2	194	90		2006-03-10	1	0.6	0.6	0.5	0.566667	0.4, 0.5, 0.5	0.466667	1.6	43	0	53				0			54.3333	33.9583	0.823333	0.723333	1.13825	168	0.73	0.77	0.1	0.113333	0			No MAC on CTA, HHV 18A Series 1-8, 54, 58-60, 2, 25	0	2008-07-22	0	2006-03-20	1	1	1987
1034	36	1969-03-10	0	0	2005-03-31	1	2	178	98		2005-01-05	1	0.4	0.4	0.4	0.4	0.9, 1.0, .08	0.9	2.69745	17	1	61	0	78.9635	0	1	0	0											0			No CTA report in chart, HHV 6B 8-10, 40, 78, 79, 86, 87		2008-09-30	0	2008-05-21	1	1	2000
3091	55	1950-02-13	0	0	2005-02-24	1	3	506.259	88		2005-01-22	1	0.8	0.8	0.8	0.8	0.7, 0.8, 0.8	0.766667	2.2382	32	1	59	0	98.7401	0	1	1	1											0			No MAC on CTA, CTA shows calcified Aortic leaflets. HHV 9A Series 1-3, 7-9, 60, 65-69, 9, 61	0	2008-06-02	0	2005-02-24	1	1	1995
1506	46	1959-06-30	0	0	2005-07-12	0	0	0	0		2005-12-13	1	0.2	0.2	0.3	0.233333	0.5, 0.5, 0.6	0.533333	1.85359	17	0	58				1			31.6667	17.084	0.636667	0.806667	0.789256	229.667	0.67	0.473333	0.1	0.08	0			HHV 16B Series 2-6, 29, 40, 52, 60, 6			0	2005-07-12	0	1	1989
3009	38	1960-08-25	0	0	2005-12-06	1	2	223.22			2004-11-19	1	0.4	0.4	0.5	0.433333	0.3, 0.3, 0.3	0.3	2.04902	25	1	61	0	94.6	0	0	1	0			0.8	0.7	1.14286	206	0.4	0.6	0.12	0.08	0			HHV 2B Series 1, 7, 8, 36, 37, 57, 58, 59		2008-05-02	0	2005-12-06	1	1	1990
3095	39	1965-07-16	0	0	2004-12-02	1	1	16.2476	92		2004-11-24	1	0.4	0.5	0.4	0.433333	0.4, 0.3, 0.4	0.366667	2.13	19	0	68.8				0			63.3333	29.734	0.763333	0.753333	1.01327	232.667	0.57	0.346667	0.133333	0.1	0			HHV 3A Series 1, 2, 8, 9, 53-55			0	2005-11-08	1	1	1994
1129	48	1958-08-22	0	0	2006-04-06	0	0	0	0		2005-09-02	1	0.2	0.3	0.2	0.233333	0.5, 0.6, 0.6	0.566667	1.78899	22	1	54	0	103.41	0	0	0	0											0			HHV 16A Series 1-6, 16-20, 50-52, 4			0	2006-04-06	0	1	1984
1005	45	1962-11-16	0	1	2008-06-23	0	0	0	0		2005-11-18	1	0.4	0.4	0.4	0.4	0.6, 0.7, 0.6	0.633333	1.85973	39	0	52				1			49	26.348	0.443333	0.533333	0.83125	257.333	0.426667	0.313333	0.113333	0.0933333	0			HHV 16A Series 1-6, 30-36			0	2008-06-23	1	1	1987
2114	64	1941-04-27	0	0	2007-06-26	1	2	161.6	59		2007-05-15	1	1	0.9	0.9	0.933333	0.5, 0.5, 0.4	0.466667																					0			MAC noted on CTA (mild), HHV 25B Series 1-6, 38-43, 1, 38	1	2007-01-17	0	2005-05-24	1	1	1986
2104	60	1945-07-01	0	0	2005-01-18	1	1	14.4012	44		2005-02-02	1	0.5	0.6	0.5	0.533333	0.5, 0.7, 0.5	0.566667	1.91713	30	1	61	0	75.6339	0	0	0	0											0			HHV 7B Series 1, 2, 8-12, 51, 52, 91, 92			0	2006-01-25	1	1	1986
1082	38	1968-12-18	0	2	2006-05-30	1	1	37	90		2006-05-04	1	0.3	0.3	0.4	0.333333	0.3, 0.3 0.3	0.3	1.67864	16	0			98.5		1			27.6667	16.4816	0.59	0.606667	0.972527	269	0.536667	0.406667	0.12	0.103333	0			HHV 18B Series 1-4, 41, 42, 45, 82, 83			0	2006-05-30	1	1	1998
1059	47	1957-08-26	0	0	2005-12-20	1	2	150	90		2006-01-13	1	0.3	0.3	0.3	0.3	0.6, 0.6, 0.7	0.633333																					0			HHV 16B Series 3, 4, 38, 39, 64			0	2005-12-20	1	1	1996
2044	55	1950-02-17	0	3	2007-03-12	1	1	146	73		2007-02-09	1	0.2	0.2	0.2	0.2	0.2, 0.3, 0.3	0.266667																					0			HHV 23B Series 1-5, 4, 41, 55, 56, 62, 63			0	2007-03-12	1	1	1996
1063	31	1973-11-10	1	0	2006-01-31	0	0	0	0		2006-01-13	1	0.3	0.3	0.2	0.266667	0.5, 0.5, 0.6	0.533333	1.72665	23	1	67		125.3		0			33.6667	19.4982	0.61	0.483333	1.26207	240.667	0.56	0.483333	0.166667	0.12	0			HHV 16B Series 1-5, 29, 30, 33, 3			0	2009-06-06	0	1	1988
3085	58	1947-08-05	0	0	2005-03-03	1	1	14	44		2006-03-10	1	0.9	0.9	0.9	0.9	0.7, 0.7, 0.8	0.733333	1.60452	23	0	60.4				0			28.3333	17.6584	0.643333	0.696667	0.923445	203.667	0.563333	0.39	0.16	0.09	0			HHV 18A Sreies 35, 36, 31, 47, 49, 1-4			0	2007-02-08	1	1	1987
2070	53	1951-11-16	0	0	2006-02-08	1	1	8.3		no percentage listed	2006-02-02	1	0.3	0.3	0.4	0.333333	0.6, 0.8, 0.7	0.7	1.81172	10	0	61				1			28	15.4549	0.426667	0.563333	0.757396	257.667	0.396667	0.333333	0.11	0.06	0			HHV 17A Series 2, 3, 5, 6, 29-31, 49, 62, 63			0	2006-02-08	1	1	1999
2024	61	1944-12-13	0	0	2005-01-20	1	1	53.9124	49		2004-11-03	1	0.3	0.4	0.3	0.333333	0.5, 0.5, 0.5	0.5	2.16503	31	1	66	0	86	0	1	0	1	60	28	0.9	1	0.9	141	0.5	0.4	0.12	0.16	0			HHV 1B Series 7, 35, 40, 61, 62			1	2007-02-23	1	1	1989
903NS56 / 1428	49	1958-08-30	0	1	2008-01-11	0	0	0	0		2008-11-05	1		Unable to measure in Echopacs (software problem?)					2.15355	37	0	61		168.5		0			42.5	20.1422	0.766667	0.503333	1.52318	205.667	0.313333	0.29	0.0766667	0.07	0			PAP 5A Series 35, 40, 47,				no results in Ucare	1	1	2001
3514	42	1963-08-27	0	1	2005-02-22	0	0	0	0		2005-02-05	1	0.4	0.4	0.4	0.4	0.7, 0.8, 0.8	0.766667	1.9516	28	1	67	0	109.654	0	0	1	0											0			HHV 8B Series 1, 3-5, 69, 84, 90				no results in Ucare	0	1	1991
2020	52	1953-05-12	0	3	2005-03-31	1	2	358	93		2005-04-08	1	0.4	0.5	0.4	0.433333	0.4, 0.4, 0.4	0.4	1.64628	30	1	60	0	103.263	0	0	0	0											0			HHV 13A Series 5, 9, 29-31, 40				no results in Ucare	1	1	1989
3508	44	1961-05-09	0	0	2005-05-24	0	0	0	0		2004-12-15	1	0.3	0.4	0.3	0.333333	0.6, 0.7, 0.7	0.666667	2.20146	17	1	67	0	64.9568	0	0	0	0											0			HHV 5B Series 1-3, 35, 41, 42, 78, 36, 42				no results in Ucare	0	1	1990
3081	50	1955-12-03	0	0	2005-07-05	1	3	423.9	94		2005-05-13	1	0.6	0.7	0.6	0.633333	0.5, 0.6, 0.6	0.566667	1.85046	41	2	59	0	96.8	0	0	0	1	62	33.5	0.9	0.8	1.125		0.8	0.6	0.12	0.09	0			MAC noted on CTA, HHV 14A Series 1, 4, 8, 9, 45-48, 46	1	2007-10-09		no results in Ucare	1	1	1988
3094	63	1942-02-22	0	0	2005-07-05	1	3	611	89		2005-12-09	1	0.5	0.5	0.6	0.533333	0.7, 0.8, 0.8	0.766667	2.24304	29	0	63.1				1			48.3333	21.5481	0.553333	0.723333	0.764977	362.333	0.586667	0.26	0.0866667	0.1	0			MAC noted on CTA, HHV 16B Series 1-5, 35-40, 64	1	2008-01-18		no results in Ucare	1	1	1989
2002	41	1964-04-08	0	0	2005-04-28	0	0	0	0		2005-01-19	1	0.6	0.7	0.6	0.633333	0.6, 0.6, 0.6	0.6	2.10166	17	1	55	0	62.8075	0	1	0	0											0			HHV 6A Series 1, 2, 6, 7, 9, 10, 39, 40, 94				no results in Ucare	1	1	1994
2016	48	1957-05-13	0	3	2005-03-03	1	3	491	97		2005-03-02	1	0.3	0.2	0.3	0.266667	0.6, 0.6, 0.5	0.566667	1.63158	44	1	61	0	87.032	0	0	1	1											0			No MAC on CTA, HHV 10B Series 1-5, 12, 13, 54	0	2008-09-30		no results in Ucare	1	1	1989
3099	42	1962-07-29	1	2	2004-12-08	0	0	0	0		2004-12-08	1	0.5	0.5	0.6	0.533333	0.5, 0.5, 0.4	0.466667	1.83207	28	1	61	0	74.2331	0	1	1	0											0			HHV 5A Series 3-5, 7-9, 51, 52, 81, 90, 92				no results in Ucare	0	1	1996
1058	38	1971-03-22	0	0	2009-05-08	0	0	0	0	CAC CT from Ucare	2010-01-05	1		Unable to measure in Echopacs (software problem?)					1.83	22	1	56		151		0			50.5	27.5956	0.806667	0.55	1.46667	199	0.493333	0.426667	0.146667	0.07	0			PAP 10B Series 1, 10, 19, 20, 48, 48, 51, 52				no results in Ucare	0	1	1987
3509	52	1951-11-26	1	0	2009-03-26	1	2	104	60	CAC CT from Ucare	2006-09-15	1	0.7	0.7	0.8	0.733333	0.3, 0.2, 0.2	0.233333	1.97	27	0	62.5		154.2		0			62	31.4721	0.586667	0.35	1.67619	195.667	0.403333	0.436667	0.14	0.08	0			TTE 1/22/05 on HHV 6B labled as pt 3109 (not examined) though has identical DOB to 3509 (11/26/51), HHV 20B Series 1-5, 32, 54, 61, 62				no results in Ucare	1	1	1987
1055	54	1954-11-21	0	1	2009-01-16	0	0	0	0		2005-02-09	1	0.7	0.6	0.7	0.666667	0.3, 0.3, 0.3	0.3	1.78239	25	1	55	0	106.037	0	1	1	0											0			HHV 8B Series 1, 2, 8-10, 48, 55, 84, 96, 98				no results in Ucare	0	1	1987
1500	25	1984-08-15	0		2009-09-23	0	0	0	0		2009-10-27	1		Unable to measure in Echopacs (software problem?)					1.87653	20	0	50		155		0			36	19.2513	0.733333	0.263333	2.78481	298.667	0.35	0.42	0.146667	0.0466667	0			No MAC on CTA, PAP 9A Series 1, 10, 18, 19	0	2009-09-23		no results in Ucare	0	1	2009
1513	56	1947-08-05									2004-12-03	1	0.6	0.6	0.6	0.6	0.5, 0.5, 0.5	0.5																					0			HHV 4A Series 1, 2, 8, 9, 44, 45, 52, 53, 76-79
2046	41	1964-08-23	0	3	2005-04-26	0	0	0	0		2004-12-04	0	0	0	0	0	0		1.84459	31	1	61	0	112.762	0	0	0	1											0			HHV 4B			0	2008-08-11	1	1	1992
1072	45	1960-11-02	0	0	2005-05-31	0	0	0	0		2010-05-20	0	0	0	0	0	0		2.19	31	0	56		170		0			40.5	18.4932	0.923333	0.993333	0.92953	162.667	0.523333	0.476667	0.123333	0.0866667	0			TTE 1/8/05 on HHV8-6A does not have pt ID 1072 as listed in log book (not examined). Does have pt ID 3158 w/ DOB 11/2/60 (which is DOB of pt 1072), PAP 12B			0	2008-09-12	0	1	1988
3158	42	1963-07-15	0	0	2005-04-26	0	0	0	0		2004-11-12	0	0	0	0	0	0		1.822	25	1	60	0	63	0	1	0	0											0			HHV 2A				no results in Ucare	0	1	2000
3024	61	1943-03-02	0	2	2004-11-10	0	0	0	0		2004-11-17	0	0	0	0	0	0		1.88667	26	1	63	0	101	0	1	0	0	38	20.1	0.5	0.7	0.714286	235	0.7	0.3	0.11	0.18	0			No MAC on CTA, HHV 2A	0	2008-01-18	0	2005-11-08	1	1	1984
3526	46	1960-04-14	1	1	2006-07-19	0	0	0	0		2005-04-22	0	0	0	0	0	0		1.88007	35	1	69	0	48.9343	0	1	0	1											0			excellent quality study, ant leaflet hyperechoic, HHV 13B			0	2006-07-19	1	1	1990
3178	60	1946-05-06	0	0	2006-06-16	0	0	0	0		2006-04-21	0	0	0	0	0	0		1.91148	24	1	53.7		161.4		0			50	26.1578	0.673333	0.61	1.10383	207.667	0.58	0.476667	0.09	0.0666667	0			HHV 18B				no results in Ucare	1	1	1985
3062	42	1962-09-06	0	0	2004-12-02	0	0	0	0		2004-12-10	0	0	0	0	0	0		2.0679	31	1	67	0	93.815	0	0	0	1											0			ant leaflet thickening, excellent images, HHV 5A			0	2006-01-25	1	1	1984
3057	61	1945-10-21	0	0	2006-04-19	0	0	0	0		2006-04-14	0	0	0	0	0	0		1.79716	32	1	61				0			42.3333	23.5557	0.646667	0.363333	1.77982	191.667	0.553333	0.463333	0.156667	0.0666667	0			HHV18A			0	2006-04-19	1	1	1986
1518	45	1960-07-12	2	1	2005-03-22	0	0	0	0		2005-01-19	0	0	0	0	0	0		1.77392	22	1	63	0	64.828	0	1	1	0											0			No MAC on CTA, HHV 6A	0	2010-01-20	0	2007-05-15	0	1	1992
903NS49 / 2155	61	1946-09-25	0	0	2007-01-30	1	3	421.3	>75		2008-03-19	0	0	0	0	0	0		2.13361	34		68		163.5		0			56.5	27.1635	0.51	0.523333	0.974522	127.667	0.433333	0.416667	0.0666667	0.08	0			No MAC on CTA, PAP 2A, abd CT from 1/30/07 showed vasc Ca, 2/28/08 did not	0	2008-04-04	0	2008-02-28	1	1	1991
1511	44	1961-01-06	1	1	2005-03-29	1	2	3	95		2006-01-13	0	0	0	0	0	0		1.93	22	0	52				0			32.3333	17	0.666667	0.573333	1.16279	185.333	0.553333	0.316667	0.12	0.07	0			HHV 16B			0	2006-01-20	1	1	1986
2010	50	1954-05-09	0	0	2004-11-16	0	0	0	0		2004-11-01	0	0	0	0	0	0		1.95178	30	1	59	0	99	0	1	0	0	92	47.1364	0.6	0.7	0.857143	373	0.5	0.4	0.1	0.09	0			HHV 1B			0	2005-12-06	1	1	1986
3187	56	1948-04-01	0	0	2005-12-13	1	3	798.9			2004-11-20	0	0	0	0	0	0		2.06918	33	1	62	0	62.8	0	1	1	1			0.7	0.7	1	226	0.5	0.4	0.09	0.11	0			No MAC on CTA, HHV 2B	0	2008-06-10	1	2005-12-13	1	1	1987
1523	44	1962-07-23	0	0	2006-05-30	0	0	0	0		2006-05-19	0	0	0	0	0	0		2.34872	25	0	60.5				0			64.6667	27.5327	0.753333	0.53	1.42138	129.333	0.52	0.413333	0.0966667	0.09	0			HHV 19A, RAE, echogenic ant leaflet			0	2006-05-30	0	1	1989
2026	50	1954-06-22	0	0	2006-09-19	0	0	0	0		2007-05-22	0	0	0	0	0	0																						0			HHV 25B			0	2008-06-27	0	1	1994
2087	63	1943-06-17	1	0	2006-05-26	1	2	175	90		2005-02-16	0	0	0	0	0	0		1.63293	36	1	69	0	71.0378	0	1	0	1											0			4/7/06 TTE in log-book on HHV18A but no ID match, no DOB listed, HHV 9B			1	2006-05-26	1	1	1987
1103	39	1967-11-01	1	1	2006-05-31	0	0	0	0		2006-03-16	0	0	0	0	0	0		2.36	19	1	55		148.6		0			51	21.6102	0.973333	0.456667	2.13139	171.333	0.586667	0.563333	0.17	0.0866667	0			HHV 18A			0	2006-05-31	0	1	2000
1036	37	1968-07-12	0	1	2005-04-19	0	0	0	0		2004-12-10	0	0	0	0	0	0		2.07474	32	1	61	0	72.298	0	0	0	1											0			HHV 5A, Aortic Ca seen on Abd CT 4/11/08, but not on 3/07 CT			0	2007-03-26	0	1	1989
1125	54	1952-04-17	1	1	2006-11-09	0	0	0	0		2006-09-01	0	0	0	0	0	0		1.9566	31	1	56		128		0			62.6667	32.0284	0.823333	0.543333	1.51534	195	0.5	0.61	0.126667	0.1	0			HHV 20B			0	2006-11-09	0	1	1999
1514	57	1950-06-18	0	0	2007-04-30	1	3	686.5	91		2008-06-23	0	0	0	0	0	0		2.13458	32	1	63		66		0			46.9608	22	0.8	0.63	1.26984	210	0.286667	0.416667	0.0866667	0.04	0			?MS, PAP 3B				no results in Ucare	1	1	1987
3082	45	1960-06-28	0	2	2005-03-15	0	0	0	0		2004-11-17	0	0	0	0	0	0		1.7266	24	1	64	0	100.6	0	0	0	0	48	27.7	0.9	0.5	1.8	186	0.5	0.5	0.12	0.09	0			HHV 2B				no results in Ucare	0	1	1990
3201	59	1947-12-02	0	0	2006-09-01	1	2	275.1	82		2008-03-19	0	0	0	0	0	0		2.03068	33	1	49		170.2					74	38.7435	1.03			193.667					0			PAP 2A			0	2008-06-05	1	1	1999
2039	59	1947-01-03	0	0	2008-08-05	1	2	204.6	62.5		2006-04-07	0	0	0	0	0	0																						0			HHV 18A			1	2008-08-05	1	1	1993
1064	39	1965-12-12	0	0	2004-11-16	0	0	0	0		2004-11-09	0	0	0	0	0	0		1.48432	28	1	73	0	60	0	0	1	0	15	12	0.4	0.6	0.666667	238			0.09	0.06	0			HHV 2A				no results in Ucare	0	1	1990
2058	49	1956-10-25	0	0	2006-02-23	1	1	22			2006-02-24	0	0	0	0	0	0		1.66633	39	1	54				0			48.3333	29.0058	1.12667	0.99	1.13805	193	0.666667	0.483333	0.0866667	0.07	0			HHV 17B			0	2006-02-23	1	1	1987
2034	39	1967-08-07	0	2	2006-05-17	0	0	0	0		2006-04-05	0	0	0	0	0	0		2.12417	31	0	56.3				1			65	30.6002	1.02	1.04333	0.977636	299	0.603333	0.42	0.123333	0.14	0			HHV 18B			0	2006-05-17	0	1	1999
2084	56	1949-12-16	0	1	2005-01-18	1	1	2.6	33		2005-01-29	0	0	0	0	0	0		1.68892	29	1	59	0	78.7484	0	0	0	0											0			HHV 7A				no results in Ucare	1	1	1988
2035	37	1968-10-25	1	0	2005-07-12	0	0	0	0		2005-04-02	0	0	0	0	0	0		1.8153	29	1	64	0	79.3258	0	0	0	0											0			HHV 12B			0	2005-06-12	0	1	1989
3012	50	1955-02-17	0	0	2005-04-26	0	0	0	0		2004-11-26	0	0	0	0	0	0		2.093	32	1	68	0	61.2	0	0	0	1			0.9	0.7	1.28571	289	0.5	0.7	0.12	0.09	0			HHV 3A				no results in Ucare	1	1	1988
1507	53	1952-12-01	0	0	2005-03-24	1	1	33	64		2004-12-04	0	0	0	0	0	0		1.9259	17	1	61	0	75.2893	0	1	0	0											0			HHV 4B		2008-11-21	1	2008-09-18	1	1	1986
1517	38	1969-10-04	0	0	2007-12-14	0	0	0	0		2007-12-19	0	0	0	0	0	0																						0			PAP 1A			0	2007-12-14	1	1	1991
2094	49	1956-08-22	0	0	2005-08-23	0	0	0	0		2005-01-08	0	0	0	0	0	0		1.87115	27	1	69	0	71.0792	0	1	1	0											0			HHV 6A			1	2005-08-23	1	1	1987
903NS13 / 2152	56	1950-08-05	0	0	2006-03-27	1	1	4	30	Spreasheet states CT 2/25/08	2009-08-31	0	0	0	0	0	0		1.82	27	0	57				1			16	8.79121	0.456667	0.663333	0.688442	217	0.606667	0.36	0.09	0.1	0			HHV 4A only TTE w/ any ID match (1513) but DOB 8/5/47, not 8/5/50, PAP 8A			0	2008-02-25	1	1	2004
1124	51	1955-11-02	1	2	2006-07-14	1	1	19	90		2006-06-16	0	0	0	0	0	0		1.93	24	0	60.3		200.9		1			36.3333	19	0.476667	0.736667	0.647059	260	0.406667	0.383333	0.0966667	0.06	0			HHV 19B			0	2006-07-14	1	1	2001
2096	40	1964-03-30	1	0	2005-09-20	0	0	0	0		2005-01-26	0	0	0	0	0	0		1.5458	37	1	65	0	67.279	0	0	0	1											0			HHV 7A			0	2005-09-20	0	1	1992
6039	78	1928-04-23	0	0	2006-03-08	1	3	770	75		2006-02-17	0	0	0	0	0	0		2.32819		0	61		136.4		1			65.3333	28.0618	0.703333	0.883333	0.796226	249.667	0.73	0.32	0.103333	0.193333	0			No MAC on CTA, HHV 17B	0	2008-10-15	1	2006-03-08	1	1	1981
1128	57	1950-08-30	0	1	2007-03-20	0	0	0	0		2008-03-26	0	0	0	0	0	0		2.2	33	0	54		142		0			66	30	0.54	0.463333	1.16547	243.333	0.66	0.62	0.0766667	0.0966667	0			PAP 2B				no results in Ucare	0	1	1996
1079	55	1951-05-17	0	2	2006-05-03	1	1	1	20		2006-04-21	0	0	0	0	0	0																						0			No MAC on CTA, HHV 18B	0	2008-01-18	0	2006-05-03	1	1	2000
1194	52	1955-02-28	0	0	2007-04-06	0	0	0	0		2009-04-07	0	0	0	0	0	0		2.12085	39	1	32		299		3			89.5	43.2367	0.85	0.42	2.02381	104.333			0.08	0.04	0			PAP 6B, suboptimal image quality			0	2008-04-14	1	1	1986
2108	69	1936-04-10	0	0	2005-03-01	1	1	5.2	23		2005-02-23	0	0	0	0	0	0		1.83144	33	1	51	0	79.7186	0	1	1	1											0			No MAC on CTA, HHV 10A	0	2008-07-22	0	2007-02-12	1	1	1988
3155	38	1968-04-25	0	0	2006-05-12	0	0	0	0		2006-04-18	0	0	0	0	0	0		2.23402	10	0	65.4				0			132	59.0862	0.87	0.716667	1.21395	194.333	0.776667	0.54	0.1	0.116667	0			HHV 18A				no results in Ucare	1	1	1993
1126	60	1946-09-10	0	3	2006-05-31	1	1	34	40		2006-05-19	0	0	0	0	0	0																						0			HHV 19A, poor quality study			1	2006-05-31	1	1	1995
2048	52	1953-12-24	0	0	2005-04-28	1	1	12.7396	55		2005-04-22	0	0	0	0	0	0		2.04761	30	1	66	0	70.8143	0	0	0	0											0			HHV 13B			0	2008-10-20	1	1	1986
3144	46	1959-07-25	1	1	2005-09-27	0	0	0	0		2004-12-17	0	0	0	0	0	0		1.81952	38	1	73	0	56.6082	0	1	1	1											0			HHV 5B				no results in Ucare	1	1	1990
1081	44	1962-01-10	0	0	2006-05-17	0	0	0	0		2006-05-05	0	0	0	0	0	0																						0			HHV 18B			0	2006-05-17	0	1	1987
729NS17 / 2153	58	1947-02-01	0	2	2008-10-21	1	1	52.4	37.5		2008-10-15	0	0	0	0	0	0		1.74	29	0	61				1			47.5	27.2989	0.553333	0.896667	0.6171	210.333	0.546667	0.453333	0.0766667	0.103333	0			PAP 5A, poor quality study			0	2008-10-21	1	1	1985
2014	42	1963-11-08	2	1	2005-04-28	0	0	0	0		2004-11-13	0	0	0	0	0	0		2.02396	29	1	68	0	86.1	0	1	0	0	71	35.1	0.5	0.6	0.833333	230	0.5	0.5	0.12	0.1	0			HHV 2A			0	2008-08-15	0	1	1991
3171	53	1953-06-24	0	0	2006-03-27	1	2	116	80		2005-11-18	0	0	0	0	0	0																						0			HHV 16A			0	2006-03-27	1	1	1993
1068	57	1947-12-10	0	3	2006-03-16	1	2	176	70		2006-01-20	0	0	0	0	0	0		2.03361		0	71.9		174.8		1			58.6667	28.8486	0.49	0.59	0.830508	266	0.423333	0.386667	0.103333	0.12	0			HHV 17A			0	2006-03-16	1	1	1984
3188	43	1963-09-24	0	3	2006-03-23	1	1	34	40		2006-02-22	0	0	0	0	0	0		1.92197	41	1	66		145.1		1			73	37.9819	0.633333	0.626667	1.01064	235	0.6	0.486667	0.113333	0.11	0			HHV 17A			0	2006-05-23	1	1	1988
2115	43	1963-06-18	0	0	2006-03-24	0	0	0	0		2006-04-21	0	0	0	0	0	0																						0			HHV 18B			0	2006-03-24	0	1	1996
903NS48 / 2154	50	1957-03-12	0	0	2007-01-30	1	1	79.4			2008-03-19	0	0	0	0	0	0		2.72398	35	0	64		223.5		0			74	27.9245	0.75	0.59	1.27119	214.667	0.5	0.66	0.13	0.09	0			No MAC on CTA, PAP 2A	0	2008-04-04	0	2008-02-28	1	1	1991
2085	43	1963-08-20	1	1	2006-03-14	0	0	0	0		2007-04-23	0	0	0	0	0	0																						0			HHV 17B extremely poor image quality (not usable), HHV 24B poor image quality			0	2006-03-14	1	1	1994
3054	48	1957-09-23	0	2	2005-05-31	1	2	152	91		2005-01-22	0	0	0	0	0	0		2.07563	38	1	64	0	76.6034	0	0	0	1											0			No CTA read in chart, HHV 9A		2008-05-02		no results in Ucare	1	1	1995
2071	48	1957-04-18	0	1	2005-01-18	0	0	0	0		2004-11-19	0	0	0	0	0	0		1.87969	22	1	68	0	122	1	0	1	0	37	20	0.7	0.5	1.4	263	0.7	0.5	0.13	0.05	0			HHV 2B			0	2006-03-06	0	1	1984
3035	53	1954-03-11	1	1	2005-07-12	0	0	0	0		2005-01-26	0	0	0	0	0	0		1.76067	38	1	67	0	61.9083	0	0	0	1											0			HHV 7A			0	2005-07-12	1	1	1995
2052	35	1969-04-15	0	0	2004-12-16	0	0	0	0		2008-02-13	0	0	0	0	0	0		2.68049	37	0	69		208		0			52.5	20.2703	0.69	0.753333	0.915929	168.333	0.55	0.57	0.13	0.13	0			PAP 2A poor image quality				no results in Ucare	1	1	1985
3037	47	1958-07-14	0	1	2006-01-18	0	0	0	0		2006-01-13	0	0	0	0	0	0		1.92469		0	53.5				1			54.3333	28.2296	0.633333	0.733333	0.863636	250	0.68	0.373333	0.0833333	0.0933333	0			No MAC on CTA, HHV 17A	0	2008-01-18	0	2006-01-18	1	1	1981
1536	50	1957-09-28	0	1	2009-04-16	0	0	0	0		2009-08-28	0	0	0	0	0	0		2.12679	50	0	55		162		0			48.5	23.43	0.976667	0.923333	1.05776	240.333	0.663333	0.643333	0.103333	0.07	0			PAP 8A				no results in Ucare	0	1	1993
1515	41	1966-10-31	0	1	2007-05-14	0	0	0	0		2007-04-30	0	0	0	0	0	0																						0			PAP 25A			0	2007-05-14	0	1	1992
4014	72	1935-09-15	0	1	2008-07-29	1	2	159.34	25		2008-05-28	0	0	0	0	0	0		2.11215	39	1	62		147.3		1			37.5	18.1159	0.576667	0.703333	0.819905	256.333	0.62	0.466667	0.07	0.12	0			PAP 3A				no results in Ucare	1	1	1988
2111	50	1955-12-08	0	0	2005-03-24	0	0	0	0		2005-01-29	0	0	0	0	0	0		1.88853	24	1	33	1	75.7202	0	1	1	0											0			No MAC on CTA, HHV 7A	0	2008-05-01	0	2005-03-24	1	1	1987
2009	44	1960-07-25	0	2	2004-12-14	0	0	0	0		2004-12-04	0	0	0	0	0	0		2.00522	17	1	77	0	104.228	0	1	0	0											0			HHV 4B			0	2006-01-19	1	1	1987
3191	49	1957-07-23	0	0	2006-02-03	0	0	0	0		2004-10-30	0	0	0	0	0	0		1.99624	39	1	69	0	90	0	0	0	1	36	18	1	0.8	1.25	248	0.7	0.7	0.14	0.1	0			HHV 1A			0	2006-02-03	1	1	1995
1090	51	1955-01-31	0	0	2006-11-17	1	3	313			2006-10-30	0	0	0	0	0	0		2.10363	15	0	59.5		129.2		1			36.6667	17.4302	0.393333	0.54	0.728395	279	0.616667	0.333333	0.0933333	0.116667	0			(MAC on picture of CTA but report states "Mitral Valve appears normal," HHV 21B	0	2009-02-11	0	2006-11-17	1	1	2000
1041	61	1966-05-26	0	3	2004-12-02	1	1	15.509	91		2004-12-08	0	0	0	0	0	0		1.59875	24	1	69	0	67.5528	0	1	0	0											0			HHV 5A			0	2005-12-20	1	1	1991
2074	50	1954-10-19	0	0	2005-10-11	0	0	0	0		2005-10-26	0	0	0	0	0	0																						0			HHV 16A			0	2005-10-11	0	1	1991
2112	50	1954-06-14	0	0	2005-10-11	0	0	0	0		2004-11-24	0	0	0	0	0	0		1.96866	29	1	56	0	88.8	0	0		0	52	26.4	0.7	0.5	1.4	213	0.6	0.5			0			HHV 3A			0	2005-10-11	1	1	1983
3063	47	1959-08-20	0	1	2006-03-13	1	2	195	90		2006-04-27	0	0	0	0	0	0		1.63537	27	0	63.4				1			52.6667	32.2047	0.8	1.25667	0.636605	336	0.556667	0.37	0.0833333	0.106667	0			HHV 18B			1	2006-03-13	1	1	1993
2019	56	1948-11-23	0	0	2005-09-13	0	0	0	0		2005-04-09	0	0	0	0	0	0		2.06053	31	1	72	0	63.0904	0	0	0	1											0			HHV 13A			0	2005-09-13	1	1	1983
2004	53	1952-03-15	0	1	2005-03-24	1	1	8.3	52		2005-02-02	0	0	0	0	0	0		2.18063	22	1	61	0	93.0924	0	0	1	0											0			HHV 7B				no results in Ucare	1	1	1980
2006	57	1950-03-05	0	0	2005-01-18	0	0	0	0		2004-10-28	0	0	0	0	0	0		2.18659	17	1	60	0	61	0	0	0	0	26	12	0.6	0.6	1	286	0.5	0.4	0.13	0.16	0			HHV 1A			1	2007-02-21	1	1	1995
2007	54	1950-11-02	0	0	2005-10-25	0	0	0	0		2004-12-08	0	0	0	0	0	0		2.00721	38	1	63	0	80.7092	0	0	0	1											0			HHV 5A			0	2005-10-25	1	1	1993
3512	43	1962-03-10	0	0	2005-11-15	0	0	0	0		2005-02-05	0	0	0	0	0	0		2.23018	17	1	59	0	88.3339	0	0	0	0											0			HHV 8A			0	2005-11-15	1	1	1988
2008	51	1955-11-24	0	0	2006-06-28	0	0	0	0		2006-04-21	0	0	0	0	0	0		2.26227	14	0	65.1				1			40	17.6813	0.456667	0.61	0.748634	229.333	0.453333	0.323333	0.08	0.116667	0			HHV 18B			0	2006-06-28	0	1	1991
3151	55	1949-08-20	0	0	2005-12-13	1	2	225.25			2005-12-26	0	0	0	0	0	0		1.64811	38	1	66.2				0			63.3333	38.4278	0.796667	0.736667	1.08145	208.333	0.916667	0.54	0.0966667	0.133333	0			No MAC on CTA, HHV 5B	0	2007-12-11	0	2005-12-13	1	1	1985
2056	52	1953-10-28	2	0	2006-02-23	1	1	32.5	90		2006-03-03	0	0	0	0	0	0		2.24	46	1	66.4				0			62	27.6786	1.03	0.693333	1.48558	183.333	0.56	0.52	0.126667	0.1	0			HHV 17B			0	2006-02-23	1	1	1989
1172	54	1953-11-06	1	1	2008-05-20	1	1			"minimal calcification in prox LAD but no score calculated	2008-05-28	0	0	0	0	0	0		1.81066	38	0	51		186.3		1			71	39.8876	0.476667	0.66	0.722222	303.333	0.57	0.44	0.0966667	0.116667	0			3A			0	2008-05-20	1	1	1999
3135	59	1946-06-14	0	0	2007-06-11	1	3	498.9	75	">75%ile"	2007-06-04	0	0	0	0	0	0																						0			HHV 26A				no results in Ucare	1	1	1980
6014	62	1944-11-02	0	0	2006-02-24	1	3	569.4			2006-01-20	0	0	0	0	0	0																						0			No MAC on CTA, HHV 17A	0	2008-10-15	1	2006-02-24	1	1	1989
1502	51	1954-06-19	0	1	2005-07-05	1	4	1631	100		2004-12-17	0	0	0	0	0	0		1.84121	17	1	55	0	95.0464	0	1	0	0											0			HHV 5B				no results in Ucare	1	1	1984
2015	46	1961-09-04	0	0	2007-01-31	1	1	75.3		no percentage listed	2007-01-22	0	0	0	0	0	0		2.17764	28	0	64				0			69.6667	31.9918	0.666667	0.606667	1.0989	207.333	0.6	0.54	0.113333	0.0866667	0			HHV 22B			0	2007-01-31	1	1	1988
2147	49	1956-05-07	0	3	2010-01-19	1	1	51.26	62.5	"between 50% and 75%"	2009-12-22	0	0	0	0	0	0		1.93	49	0	62		205		0			41	21.2435	0.683333	0.356667	1.91589	270.667	0.533333	0.496667	0.123333	0.0566667	0			No MAC on CTA, PAP 10A	0	2010-01-19	0	2008-04-10	1	1	1994
3209	51	1955-03-29	0	1	2009-03-11	0	0	0	0		2009-03-10	0	0	0	0	0	0		1.92394	38	1	58		183.4		2			74	38.4628	0.78	0.36	2.16667	222	0.4	0.67	0.07	0.05	0			PAP 6A			0	2006-05-12	0	1	1991
2032	47	1958-02-21	0	1	2005-04-19	0	0	0	0		2005-01-08	0	0	0	0	0	0		1.97071	32	1	61	0	97.9342	0	1	0	1											0			HHV 6A			0	2005-04-19	1	1	1994
1004	56	1954-08-23	0	0	2005-05-31	1	1	89	77		2006-01-19	0	0	0	0	0	0		2.08248	26	0	59		188.9		1			27	12.9653	0.52	0.646667	0.804124	181.333	0.586667	0.383333	0.1	0.123333	0			No MAC on CTA, HHV 17A	0	2008-09-16	1	2005-05-31	1	1	1989
2101	48	1957-04-04	1	1	2006-06-28	0	0	0	0		2006-05-19	0	0	0	0	0	0		2.74169	34	0	59.8				0			80.6667	29.4222	0.903333	0.776667	1.16309	206.333	0.433333	0.29	0.0966667	0.08	0			HHV 19A			1	2006-06-28	1	1	1998
2027	51	1955-07-15	0	1	2006-05-12	0	0	0	0		2006-04-07	0	0	0	0	0	0																						0			HHV 18A			0	2008-05-23	0	1	1992
3010	40	1964-06-01	0	1	2005-11-01	0	0	0	0		2005-10-28	0	0	0	0	0	0		1.9843	30	1	64				0			67	33.7651	0.803333	0.663333	1.21106	177.333	0.643333	0.456667	0.12	0.126667	0			HHV 16A			0	2005-11-01	0	1	1990
2144	53	1953-11-25	0	0	2007-09-17	0	0	0	0		2008-12-09	0	0	0	0	0	0		1.81191	35	1	57		69.7		0			59	32.7778	0.693333	0.46	1.50725	174.667	0.453333	0.313333	0.0666667	0.0266667	0			no read on 9/17/07 Abd CT, PAP 5B			0	2006-04-18	0	1	1993
3043	63	1942-01-07	0	0	2005-03-29	0	0	0	0		2004-11-20	0	0	0	0	0	0		1.66472	25	1	56	0	79	0	1	0	0	28	17	0.6	0.7	0.857143	341	0.6	0.4	0.11	0.12	0			HHV 2B, hyperintensity on PS long but none on Apical 4			0	2005-03-29	1	1	1987
3031	45	1959-01-28	0	2	2005-10-25	1	1	21	65		2005-11-04	0	0	0	0	0	0		1.95397	15	0	53.6				1					0.63	0.66	0.954545	299	0.46	0.356667	0.116667	0.0833333	1	2008-05-19	Fibrosis / Cirrhosis of Liver	HHV 16A, poor quality study			0	2005-10-25	1	1	1985
2051	65	1940-02-12	0	1	2005-02-22	1	1	10.1547	26		2004-11-20	0	0	0	0	0	0		2.0209	39	1	65	0	81	0	0	1	1	49	24	1	0.9	1.11111	190	0.4	0.5	0.1	0.09	0			HHV 2B			1	2007-02-12	1	1	1986
1198	52	1955-10-30	0	0	2009-10-21	0	0	0	0		2009-10-27	0	0	0	0	0	0		2.05	20		36		202		0			73	35.6098									0			No MAC on CTA, PAP 9A	0	2009-12-21	0	2008-07-18	1	1	1986
3503	42	1963-08-18	0	0	2005-03-17	0	0	0	0		2004-11-03	0	0	0	0	0	0		2.07175	17	1	64	0	69	0	0	0	0	39	19	0.8	0.7	1.14286	263	0.6	0.6	0.14	0.11	0			HHV 1B, hyperintensity on PS long but none on Apical 4			0	2005-03-17	1	1	1986
2013	56	1948-03-15	0	0	2004-11-09	1	2	219	79		2004-10-30	0	0	0	0	0	0		1.96786	17	1	58	0	71	0	1	0	0	31	16	0.6	0.6	1	307	0.6	0.6	0.09	0.11	0			No MAC on CTA, HHV 1A	0	2007-10-09	0	2005-11-01	1	1	1986
3022	47	1958-06-16	0	0	2005-02-24	0	0	0	0		2005-02-05	0	0	0	0	0	0		2.10275	17	1	61	0	78.9444	0	0	0	0											0			HHV 5B			0	2005-02-24	0	1	1993
2021	37	1967-05-08	0	1	2005-12-06	0	0	0	0		2005-12-08	0	0	0	0	0	0		1.92714	17	1	53				1			52.6667	27.3289	0.39	0.423333	0.92126	247.333	0.416667	0.296667	0.08	0.0833333	0			HHV 16B			0	2005-12-06	0	1	1998
2049	50	1955-08-20	0	3	2005-06-21	0	0	0	0		2006-01-13	0	0	0	0	0	0		1.73332	23	0	61.7				0			44	25.3848	0.82	0.59	1.38983	204.667			0.146667	0.05	0			HHV 16B, hyperintensity on PS long but none on Apical 4			0	2005-06-21	0	1	1988
2075	51	1953-07-02	0	0	2004-11-09	0	0	0	0		2004-11-03	0	0	0	0	0	0		1.90704	35	1	65	0	119	1	1	0	1	70	37	0.9	0.9	1	238	0.7	0.6	0.12	0.12	0			HHV 1B			0	2005-10-18	1	1	1987
3042	45	1960-07-19	0	1	2006-04-07	0	0	0	0		2006-04-07	0	0	0	0	0	0		1.92208		0	55				1			39	20.2905	0.473333	0.716667	0.660465	272	0.456667	0.266667	0.106667	0.13	0			HHV 18A			1	2006-04-07	1	1	1981
3093	44	1960-10-10	0	1	2007-02-23	1	1	6.8	65		2006-10-30	0	0	0	0	0	0		1.74753	30	0	52.3				0			51	29.184	0.746667	0.46	1.62319	180.667	0.46	0.31	0.106667	0.0633333	0			Mild MAC noted on CTA (1/09), TTE 10/30/06 w/ hyperintensity in PS long, none on Apical 4, HHV 21B	1	2009-01-26	0	2007-02-23	1	1	1993
3068	53	1953-08-05	0	0	2006-01-17	0	0	0	0		2006-01-12	0	0	0	0	0	0																						0			HHV 16B			1	2006-01-17	1	1	1988
1201	49	1959-08-10	1	1	2009-03-24	0	0	0	0		2009-01-13	0	0	0	0	0	0		2.09839	32	1	67		120		0			70	34.1463	0.636667	0.656667	0.969543	221.667	0.513333	0.33	0.0976667	0.0933333	0			PAP 5B				no results in Ucare	0	1	2003
1186	46	1961-09-12	0	1	2009-12-09	0	0	0	0		2009-11-24	0	0	0	0	0	0		2.12	33	0	65		206		1			56	26.4151	0.743333	0.816667	0.910204	284.333	0.416667	0.35	0.136667	0.14	0			No MAC on CTA, PAP 9B	0	2009-12-09	0	2008-07-07	0	1	1990
4016	53	1954-11-14	0	1	2007-09-14	1	2	310.7	93		2008-06-25	0	0	0	0	0	0		2.21853	32	1	63		196.6		0			88	39.819	0.626667	0.573333	1.09302	287.333	0.463333	0.486667	0.0766667	0.0466667	0			PAP 3B				no results in Ucare	1	1	1990
1584	42	1967-06-17	0	0	2010-05-13	0	0	0	0		2010-04-06	0	0	0	0	0	0		2.25122	25	0	66		124		1			51	22.467	0.833333	0.836667	0.996016	195.333	0.376667	0.433333	0.14	0.11	0			PAP 12A		2010-05-13		no results in Ucare	0	1	2009
1388	34	1974-08-31	0	0	2009-02-09	0	0	0	0		2009-01-20	0	0	0	0	0	0		2.11562	32	0	51		166		0			51.5	25.3695	0.7	0.516667	1.35484	161.667	0.363333	0.333333	0.08	0.06	0			PAP 5B				no results in Ucare	0	1	2007
1498	28	1980-12-23	0	0	2009-10-22	0	0	0	0		2009-10-19	0	0	0	0	0	0																						0			No MAC on CTA, PAP 9A	0	2009-10-22		no results in Ucare	0	1	2005
1138	47	1959-07-05	1	1	2007-06-20	0	0	0	0		2008-03-19	0	0	0	0	0	0		1.76	37	1	59		126.4		0			39	22.1591	0.76	0.696667	1.09091	164	0.73	0.576667	0.116667	0.0866667	0			PAP 2B			1	2007-09-12	1	1	1994
1323	62	1947-07-02	0	1	2010-04-21	1	1	22.21	37.5	Ca %ile "25-50th"	2009-12-01	0	0	0	0	0	0		2.2	38	1	56		243		0			84	38.1818	1.09	0.446667	2.4403	208.333	0.566667	0.596667	0.13	0.08	0			No MAC on CTA, PAP 9B	0	2010-04-21		no results in Ucare	1	1	1993
1380	51	1958-07-13	1	1	2010-04-08	0	0	0	0		2010-03-30	0	0	0	0	0	0																						0			PAP 12A				no results in Ucare		1	2005
1529	49	1960-06-06	1	0	2010-01-19	0	0	0	0		2009-05-26	0	0	0	0	0	0		2.18	18	0	85				0			33	15.1376	0.726667	0.693333	1.04808	323.667			0.136667	0.16	0			No MAC on CTA, PAP 7A, poor quality study	0	2010-01-19		no results in Ucare	0	1	1985
3277	53	1952-12-24	0	1	2006-05-24	0	0	0	0		2009-09-28	0	0	0	0	0	0		2.0225	49	0	59		173		0			60	30.7692	0.713333	0.663333	1.07538	198.667	0.49	0.346667	0.0733333	0.0833333	0			PAP 12B			0	2006-05-24	0	1	1995
1807 / 729c29	59	1944-01-10	0	0	2008-05-23	1	3	443	75	report from 8/21/09	2005-02-05	0	0	0	0	0	0		2.00742	26	1	69	0	68.8	0	0	0	0	27	13.4	0.6	0.5	1.2	220	0.6	0.4	0.14	0.07	0			Listed under ID 729c29 (same DOB), HHV 8A			1	2008-05-23	1	0
903c81 / 729c36	46	1962-11-29	0	0	2009-05-11						2005-05-21	0	0	0	0	0	0		2.11036	28	2	72	0	68.1	0	0	0	0	49	23.7	1	0.7	1.42857	179	0.7	0.7	0.14	0.1	0			Listed under ID 729c36 (same DOB), HHV 15B				no results in Ucare		0
729C56	58	1948-06-26	0	0	2006-02-14	0	0	0	0		2005-03-24	0	0	0	0	0	0		1.85011	24	1	58	0	69.4	0	1	0	0	52	25.2	0.6	0.6	1	233	0.8	0.5	0.1	0.13	0			HHV 12B			0	2006-02-14	1	0
729C84	46	1960-07-11	0	0	2006-04-13	0	0	0	0		2005-04-08	0	0	0	0	0	0		2.72329	20	1	65	0	60.5885	0	1	1	0											0			729C53 has identical DOB and TTE date HHV 13A			1	2006-04-13	1	0
729C4	51	1953-03-01	0	0	2005-11-15	0	0	0	0		2005-03-23	0	0	0	0	0	0		2.16125	26	1	70	0	66.35	0	0	1	0	31	14.7	0.6	0.5	1.2	212	0.6	0.4	0.08	0.15	0			HHV 12A			0	2005-11-15	0	0
903C2 / 729c50	40	1965-12-25	1	3	2005-11-01	0	0	0	0		2005-03-23	0	0	0	0	0	0		1.62814	17	1	63	0	52.15	0	0	0	0			1	0.6	1.66667	183	0.4	0.3	0.13	0.08	0			729c50 has identical DOB and TTE date HHV 12A			0	2005-11-01	0	0
729C21	38	1967-07-09	0	3	2006-03-24	0	0	0	0		2005-02-02	0	0	0	0	0	0		1.82583	25	1	64	0	66.5	0	0	0	0	31	17	0.6	0.6	1	176	0.6	0.5	0.15	0.09	0			HHV 8A			0	2006-03-24	0	0
1871	63	1946-09-13	0	0	2008-05-23	1	1	44.7	37.5	Ca %ile "25-50th"	2005-02-05	0	0	0	0	0	0		1.97581	17	1	58	0	82.7	0	0	0	0	42	21	0.87	0.8	1.0875	182	0.7	0.6	0.1	0.12	0			Listed under ID 729042 (same DOB), HHV 8B			0	2008-05-23	1	0
1993 / 729c2	59	1947-08-07	0	0	2006-12-01	1	2	224.7		no percentile reported	2005-03-23	0	0	0	0	0	0		2.00865	23	1	60	0	84.5	0	1	1	0	50	25.8	0.8	1.1	0.727273	234	0.7	0.5	0.12	0.15	0			Listed under 729c2 (same DOB), HHV 12A			1	2006-12-01	1	0
729c64 / 1986	43	1963-01-05	0	0	2006-09-28	0	0	0	0		2005-04-29	0	0	0	0	0	0		2.02116	27	1	70	0	88	0	0	0	0	71	35	0.7	0.6	1.16667	159	0.5	0.5	0.12	0.08	0			HHV 14B			0	2006-09-28	0	0
729C20	62	1944-10-14	0	0	2006-03-10	1	1	77	45		2005-02-05								2.30761	23	1	56	0	63.4	0	1	0	0	64	28.2	0.7	0.8	0.875	236	0.5	0.3	0.12	0.14	0			No ID / DOB match on MO Disks			0	2006-03-24	1	0
[truncated: 117 more columns]

## Sheet: Prelim Stats
Variable	MAC	SD / %	No MAC	SD	P value	χ2	Test Used	Comment
Age (yrs)	47.45	8.85	50.05	8.15	0.097		unpaired t test	n = 38 MAC, 114 no MAC
Gender (# female, %)	3	0.0789474	17	0.149123	0.4059	0.691	Chi-square test w/ 2 tailed p	n = 3 of TG M --> F, none had MAC, unsure if this is the correct statistical test
Race					0.214		Fisher exact	unsure what statistical test to run (MAC 0 = 23. 1 = 6, 2 = 4, 3 = 4, No MAC 0 = 61, 1 = 37, 2 = 9, 3 = 7)
Ht (cm)	175.66	8.24	175.35	9.57	0.8562		unpaired t test
Wt (kg)	79.46	15.72	83.29	17.41	0.2316		unpaired t test
BMI	25.62	3.81	27.1	5.38	0.1183		unpaired t test
HTN (n, %)	10	0.263158	46	0.403509	0.1741	1.847	Chi-square test w/ 2 tailed p	2 tailed p = 0.1735 w/ Fisher's exact
DL	13	0.342105	40	0.350877	0.9662	0.002	Chi-square test w/ 2 tailed p	2 tailed p = 1 w/ Fisher's exact
DM	4	0.105263	11	0.0964912	0.8752	0.025	Chi-square test w/ 2 tailed p	2 tailed p = 1 w/ Fisher's exact
CAD	5	0.131579	7	0.0614035	0.2974	1.086	Chi-square test w/ 2 tailed p	2 tailed p = 0.1758 w/ Fisher's exact
Hx MI	1	0.0263158	4	0.0350877	0.7929	0.069	Chi-square test w/ 2 tailed p	2 tailed p = 1 w/ Fisher's exact
Tobacco	22	0.578947	72	0.631579	0.6998	0.149	Chi-square test w/ 2 tailed p	2 tailed p = 0.569 w/ Fisher's exact
Pk yrs	14.02	19.36	14.3	19.75	0.94		unpaired t test
FHx	3	0.0789474	30	0.263158	0.0216		unpaired t test
Creatinine (baseline)	1.01	0.23	1.01	0.24	0.9012		unpaired t test
IVDU current	4	0.111111	3	0.0277778	0.0657		unpaired t test	n = 36 MAC, 108 for non-MAC
IVDU ever	8	0.222222	19	0.175926	0.7115	0.137	Chi-square test w/ 2 tailed p	2 tailed p = 0.6225 w/ Fisher's exact
ASA use	12	0.315789	30	0.263158	0.6753	0.175	Chi-square test w/ 2 tailed p	2 tailed p = 0.5357 w/ Fisher's exact
BB use	4	0.117647	17	0.166667	0.6811	0.169	Chi-square test w/ 2 tailed p	2 tailed p = 0.5928 w/ Fisher's exact
ACE / ARB use	5	0.147059	30	0.294118	0.141	2.167	Chi-square test w/ 2 tailed p	2 tailed p = 0.1139 w/ Fisher's exact
TC	182.97	35.07	197.1	90.45	0.3499		unpaired t test
HDL	44.08	9.42	47.14	16.12	0.2697		unpaired t test
LDL	103.18	29.27	103.33	34.66	0.9825		unpaired t test
TG	218.24	169.2	268.15	619.77	0.6253		unpaired t test
CRP	4.23	6.27	4.07	5.32	0.8786		unpaired t test
Glucose	94.08	26.85	95.82	26.9	0.7312		unpaired t test
HIV VL	15653.9	51744.3	5965.79	36329.9	0.2064		unpaired t test
HIV Dz Category					0.135		Fisher exact	unsure what statistical test to run, MAC: 1 = 0, 2 = 0, 3 = 11, 4 = 22, 5 = 5; No MAC: 1 = 0, 2 = 11, 3 = 21, 4 = 67, 5 = 14
HIV VL Category	17	0.447368	35	0.309735	0.1779	1.815	Chi-square test w/ 2 tailed p	2 tailed p = 0.1666 w/ Fisher's exact
CD4 count	446.29	288.43	505.56	300.8	0.2902		unpaired t test
CD4 nadir	148.18	147.25	201.74	218.66	0.1621		unpaired t test
Hx OI	20	0.526316	43	0.377193	0.1539	2.033	Chi-square test w/ 2 tailed p	2 tailed p = 0.1292 w/ Fisher's exact
Hx ARV	34	0.894737	94	0.824561	0.441	0.594	Chi-square test w/ 2 tailed p	2 tailed p = 0.4417 w/ Fisher's exact
HAART Duration	5.22	3.46	4.74	3.48	0.4628		unpaired t test
ABC exposure	20	0.571429	42	0.407767	0.1375	2.205	Chi-square test w/ 2 tailed p	2 tailed p = 0.1163 w/ Fisher's exact
ABC duration	2.04	2.96	1.82	2.81	0.2247		unpaired t test
Lipodystrophy	22	0.578947	62	0.54386	0.8506	0.035	Chi-square test w/ 2 tailed p	2 tailed p = 0.8508 w/ Fisher's exact
HIV Duration	14.84	5.28	14.83	5.32	0.993		unpaired t test
Undetectable VL	21	0.552632	77	0.681416	0.1502	2.07	Chi-square test w/ 2 tailed p
Coronary Ca detected (n, %)	21	0.552632	43	0.377193	0.0878	2.915	Chi-square w 2 tailed p	1 tailed p value 0.0444 w/ Fisher's exact, 2 tailed p = 0.0869
Ca Category					0.222		Fisher exact	unsure what statistical test to use, MAC 0 = 17, 1 = 9, 2 = 8, 3 = 4, 4 = 0, Non-MAC 0 = 71, 1 = 23, 2 = 12, 3 = 7, 4 = 1
Coronary Ca score	102.29	164.55	76.86	214.52	0.5063		unpaired t test	Using Wilcox Rank Sum P = 0.066344 (two tailed), P = 0.33172 (one tailed)
Coronary Ca %ile	42.25	42.71	21.33	33.7	0.0034		unpaired t test
Abdominal Ca detected (n, %)	1	0.04	16	0.179775	0.1568	2.005	Chi-square w 2 tailed p	2 tailed p = 0.114 w/ Fisher's exact
Carotid Ca detected (n, %)	16	0.470588	61	0.598039	0.2718	1.207	Chi-square w 2 tailed p	2 tailed p = 0.2323 w/ Fisher's exact
Ca detected in any vascular bed (n, %)	25	0.657895	77	0.681416	0.9461	0.005	Chi-square w 2 tailed p	2 tailed p = 0.8422 w/ Fisher's exact
mean IMT	0.103	0.047	0.102	0.034	0.8572		unpaired t test
Patient ID	Age	DOB	Gender	Race	Calcdet	CalcCateg	Calcium_Score	Calcium_Percentile	MACdet	BSA	PASP Final	MR	EF	EF Cat	Mass Index	Mass Cat	DD	DD (grade)	Change	PASP Cat	LA volume	LA index	E	A	E/A	Decel Time	PV systolic	PV diastolic	Lat Wall EM	Lat Wall AM	Deceased?	Date of Death	Cause	Vascular Calcification on Abd CT	Date of Abd CT	HIV	HIV Dx yr	HIV dur	Dz Category	CD4 date	CD4	CD4 Nadir	%CD4	HIV VL date	HIV VL cat	CVL	HIV VL	CD4 VL source	VL_pos
CAC+MAC+
3515	45	1961-10-16	0	3	1	1	74	90	1	2.3147	33	1	64	0	50.9785	0	1	1	1	1											0			0	2006-06-16	1	1989	16	4	2006-05-22	438	14		2005-06-09	0	1	75	3	0
3040	42	1962-02-07	0	0	1	2	100.439	94	1	1.78731	37	1	72	0	67	0	0	0	0	1	48	26.8	0.9	0.7	1.28571	160	0.4	0.5	0.13	0.07	0			0	2005-10-25	1	1987	17	3	2004-11-10	376	97		2004-11-10	1	3	6512	1	1
1008	44	1962-11-11	0	0	1	1	21.8	87	1	1.82911	25	1	61	0	71.0727	0	0	0	0	0											0			0	2006-05-18	1	1984	22	4	2006-05-12	752	144		2006-05-12	0	1	75	2	0
3078	48	1958-12-07	0	2	1	2	194	90	1	1.6	43	0	53	1			0	0		1	54.3333	33.9583	0.823333	0.723333	1.13825	168	0.73	0.77	0.1	0.113333	0			0	2006-03-20	1	1987	19	4	2006-06-26	663	10		2006-06-26	0	1	75	3	0
1034	36	1969-03-10	0	0	1	2	178	98	1	2.69745	17	1	61	0	78.9635	0	1	1	0	0											0			0	2008-05-21	1	2000	5	3	2005-03-23	216	212		2005-03-23	1	3	3346	1	1
3091	55	1950-02-13	0	0	1	3	506.259	88	1	2.2382	32	1	59	0	98.7401	0	1	1	1	1											0			0	2005-02-24	1	1995	10	4	2005-01-19	207	38		2005-01-19	0	1	75	2	0
3009	38	1960-08-25	0	0	1	2	223.22		1	2.04902	25	1	61	0	94.6	0	0	0	1	0			0.8	0.7	1.14286	206	0.4	0.6	0.12	0.08	0			0	2005-12-06	1	1990	15	4	2005-12-09	687	35	32	2005-10-14	0	1	75	2	0
3095	39	1965-07-16	0	0	1	1	16.2476	92	1	2.13	19	0	68.8	0			0	0		0	63.3333	29.734	0.763333	0.753333	1.01327	232.667	0.57	0.346667	0.133333	0.1	0			0	2005-11-08	1	1994	10	4	2004-11-18	373	143		2004-11-18	0	1	75	1	0
2114	64	1941-04-27	0	0	1	2	161.6	59	1																						0			0	2005-05-24	1	1986	19	4	2005-05-12	1014	325	44	2005-05-12	0	1	75	2	0
2104	60	1945-07-01	0	0	1	1	14.4012	44	1	1.91713	30	1	61	0	75.6339	0	0	0	0	0											0			0	2006-01-25	1	1986	19	4	2005-12-01	300	300		2005-12-01	0	1	75	4	0
1082	38	1968-12-18	0	2	1	1	37	90	1	1.67864	16	0			98.5		1	1		0	27.6667	16.4816	0.59	0.606667	0.972527	269	0.536667	0.406667	0.12	0.103333	0			0	2006-05-30	1	1998	8	4	2006-03-27	459	74		2006-03-27	0	1	75	2	0
1059	47	1957-08-26	0	0	1	2	150	90	1																						0			0	2005-12-20	1	1996	8	3	2004-11-22	139	300	14	2004-11-22	1	4	99918	2	1
2044	55	1950-02-17	0	3	1	1	146	73	1																						0			0	2007-03-12	1	1996	9	4	2005-03-22	602	30	24	2005-03-22	0	1	75	2	0
3085	58	1947-08-05	0	0	1	1	14	44	1	1.60452	23	0	60.4	0			0	0		0	28.3333	17.6584	0.643333	0.696667	0.923445	203.667	0.563333	0.39	0.16	0.09	0			0	2007-02-08	1	1987	18	3	2004-03-07	374	40		2004-03-07	1	3	4680	2	1
2070	53	1951-11-16	0	0	1	1	8.3		1	1.81172	10	0	61	0			1	1		0	28	15.4549	0.426667	0.563333	0.757396	257.667	0.396667	0.333333	0.11	0.06	0			0	2006-02-08	1	1999	15	3	2004-10-04	180	25		2004-10-04	1	2	380	2	1
2024	61	1944-12-13	0	0	1	1	53.9124	49	1	2.16503	31	1	66	0	86	0	1	1	0	1	60	28	0.9	1	0.9	141	0.5	0.4	0.12	0.16	0			1	2007-02-23	1	1989	16	4	2004-12-21	568	50	32	2004-12-21	0	1	75	2	0
2020	52	1953-05-12	0	3	1	2	358	93	1	1.64628	30	1	60	0	103.263	0	0	0	0	0											0				no results in Ucare	1	1989	14	4	2005-03-22	627	236		2005-03-22	0	1	75	2	0
3081	50	1955-12-03	0	0	1	3	423.9	94	1	1.85046	41	2	59	0	96.8	0	0	0	0	1	62	33.5	0.9	0.8	1.125		0.8	0.6	0.12	0.09	0				no results in Ucare	1	1988	17	4	2005-06-23	502	8	20	2005-06-23	0	1	75	1	0
3094	63	1942-02-22	0	0	1	3	611	89	1	2.24304	29	0	63.1	0			1	1		0	48.3333	21.5481	0.553333	0.723333	0.764977	362.333	0.586667	0.26	0.0866667	0.1	0				no results in Ucare	1	1989	16	3	2005-06-21	158	125	9	2005-06-21	1	3	8149	2	1
2016	48	1957-05-13	0	3	1	3	491	97	1	1.63158	44	1	61	0	87.032	0	0	0	1	1											0				no results in Ucare	1	1989	16	4	2005-02-17	950	203	35	2005-02-17	0	1	75	1	0
3509	52	1951-11-26	1	0	1	2	104	60	1	1.97	27	0	62.5	0	154.2		0	0		0	62	31.4721	0.586667	0.35	1.67619	195.667	0.403333	0.436667	0.14	0.08	0				no results in Ucare	1	1987	17	4	2004-09-30	222	0	11	2004-09-30	1	2	81	2	1
N = 21	1048		1/21 female	4 3s, 2 2s, 15 0s
	49.9048		5% female	19% other, 10% Latino, 71% caucasian
CAC+MAC-
903NS49 / 2155	61	1946-09-25	0	0	1	3	421.3	>75	0	2.13361	34		68	0	163.5		0	0		1	56.5	27.1635	0.51	0.523333	0.974522	127.667	0.433333	0.416667	0.0666667	0.08	0			0	2008-02-28	1	1991	16	4	2007-02-27	475	280		2007-02-27	0	1	75	2	0
1511	44	1961-01-06	1	1	1	2	3	95	0	1.93	22	0	52	1			0	0		0	32.3333	17	0.666667	0.573333	1.16279	185.333	0.553333	0.316667	0.12	0.07	0			0	2006-01-20	1	1986	9	2	2005-02-24	477	429		2005-02-24	0	1	75	2	0
3187	56	1948-04-01	0	0	1	3	798.9		0	2.06918	33	1	62	0	62.8	0	1	1	1	1			0.7	0.7	1	226	0.5	0.4	0.09	0.11	0			1	2005-12-13	1	1987	18	4	2005-09-30	540	10	21	2005-09-30	0	1	75	2	0
2087	63	1943-06-17	1	0	1	2	175	90	0	1.63293	36	1	69	0	71.0378	0	1	1	0	1											0			1	2006-05-26	1	1987	19	4	2006-01-26	516	4		2006-01-26	0	1	75	2	0
1514	57	1950-06-18	0	0	1	3	686.5	91	0	2.13458	32	1	63	0	66		0	0		1	46.9608	22	0.8	0.63	1.26984	210	0.286667	0.416667	0.0866667	0.04	0				no results in Ucare	1	1987	20	5	2007-03-12	519	375		2007-03-12	1	2	218	2	1
3201	59	1947-12-02	0	0	1	2	275.1	82	0	2.03068	33	1	49	1	170.2					1	74	38.7435	1.03			193.667					0			0	2008-06-05	1	1999	7	3	2006-07-24	434	189		2006-07-24	1	2	1085	3	1
2039	59	1947-01-03	0	0	1	2	204.6	62.5	0																						0			1	2008-08-05	1	1993	13	4	2006-03-27	534	160		2006-03-27	0	1	75	3	0
2058	49	1956-10-25	0	0	1	1	22		0	1.66633	39	1	54	1			0	0		1	48.3333	29.0058	1.12667	0.99	1.13805	193	0.666667	0.483333	0.0866667	0.07	0			0	2006-02-23	1	1987	19	4	2006-03-01	639	41		2006-03-01	0	1	75	2	0
2084	56	1949-12-16	0	1	1	1	2.6	33	0	1.68892	29	1	59	0	78.7484	0	0	0	0	0											0				no results in Ucare	1	1988	17	3	2004-12-04	163	50		2004-12-04	1	2	163	2	1
1507	53	1952-12-01	0	0	1	1	33	64	0	1.9259	17	1	61	0	75.2893	0	1	1	0	0											0			1	2008-09-18	1	1986	19	2	2005-03-15	629	491	27	2005-03-15	0	1	75	1	0
903NS13 / 2152	56	1950-08-05	0	0	1	1	4	30	0	1.82	27	0	57	0			1	1		0	16	8.79121	0.456667	0.663333	0.688442	217	0.606667	0.36	0.09	0.1	0			0	2008-02-25	1	2004	2	3	2006-01-28	113	14		2006-01-28	1	2	215	4	1
1124	51	1955-11-02	1	2	1	1	19	90	0	1.93	24	0	60.3	0	200.9		1	1		0	36.3333	19	0.476667	0.736667	0.647059	260	0.406667	0.383333	0.0966667	0.06	0			0	2006-07-14	1	2001	5	2	2006-06-01	858	700		2006-06-01	0	1	75	3	0
6039	78	1928-04-23	0	0	1	3	770	75	0	2.32819		0	61	0	136.4		1	1			65.3333	28.0618	0.703333	0.883333	0.796226	249.667	0.73	0.32	0.103333	0.193333	0			1	2006-03-08	1	1981	25	3	2006-02-07	211	157		2006-02-07	1	4	47983	3	1
1079	55	1951-05-17	0	2	1	1	1	20	0																						0			0	2006-05-03	1	2000	6	4	2006-01-19	607	205		2007-01-19	0	1	75	2	0
2108	69	1936-04-10	0	0	1	1	5.2	23	0	1.83144	33	1	51	1	79.7186	0	1	1	1	1											0			0	2007-02-12	1	1988	17	4	2005-03-14	353	308		2005-03-14	0	1	75	2	0
1126	60	1946-09-10	0	3	1	1	34	40	0																						0			1	2006-05-31	1	1995	11	3	2006-04-10	326	227		2006-04-10	1	2	473	3	1
2048	52	1953-12-24	0	0	1	1	12.7396	55	0	2.04761	30	1	66	0	70.8143	0	0	0	0	0											0			0	2008-10-20	1	1986	19	4	2005-01-27	271	90		2005-01-27	0	1	75	2	0
729NS17 / 2153	58	1947-02-01	0	2	1	1	52.4	37.5	0	1.74	29	0	61	0			1	1		0	47.5	27.2989	0.553333	0.896667	0.6171	210.333	0.546667	0.453333	0.0766667	0.103333	0			0	2008-10-21	1	1985	20	4	2005-04-13	109	109		2005-04-13	0	1	75	1	0
3171	53	1953-06-24	0	0	1	2	116	80	0																						0			0	2006-03-27	1	1993	13	4	2006-02-15	114	17	8	2006-02-15	0	1	75	4	0
1068	57	1947-12-10	0	3	1	2	176	70	0	2.03361		0	71.9	0	174.8		1	1			58.6667	28.8486	0.49	0.59	0.830508	266	0.423333	0.386667	0.103333	0.12	0			0	2006-03-16	1	1984	22	5	2006-04-11	805	300		2006-04-11	1	2	444	2	1
3188	43	1963-09-24	0	3	1	1	34	40	0	1.92197	41	1	66	0	145.1		1	1		1	73	37.9819	0.633333	0.626667	1.01064	235	0.6	0.486667	0.113333	0.11	0			0	2006-05-23	1	1988	18	4	2006-02-24	498	49		2006-02-24	0	1	75	1	0
903NS48 / 2154	50	1957-03-12	0	0	1	1	79.4		0	2.72398	35	0	64	0	223.5		0	0		1	74	27.9245	0.75	0.59	1.27119	214.667	0.5	0.66	0.13	0.09	0			0	2008-02-28	1	1991	16	4	2006-12-04	436	190		2006-12-04	0	1	75	2	0
3054	48	1957-09-23	0	2	1	2	152	91	0	2.07563	38	1	64	0	76.6034	0	0	0	0	1											0				no results in Ucare	1	1995	10	3	2005-05-17	689	131		2005-05-17	1	2	225	1	1
4014	72	1935-09-15	0	1	1	2	159.34	25	0	2.11215	39	1	62	0	147.3		1	1		1	37.5	18.1159	0.576667	0.703333	0.819905	256.333	0.62	0.466667	0.07	0.12	0				no results in Ucare	1	1988	20	2	2007-06-27	944	944		2007-01-29	0	1	40	3	0
1090	51	1955-01-31	0	0	1	3	313		0	2.10363	15	0	59.5	0	129.2		1	1		0	36.6667	17.4302	0.393333	0.54	0.728395	279	0.616667	0.333333	0.0933333	0.116667	0			0	2006-11-17	1	2000	6	4	2006-11-29	567	9	30	2006-07-19	0	1	75	3	0
1041	61	1966-05-26	0	3	1	1	15.509	91	0	1.59875	24	1	69	0	67.5528	0	1	1	0	0											0			0	2005-12-20	1	1991	13	3	2004-11-15	207	207	21	2004-11-15	1	2	1760	1	1
3063	47	1959-08-20	0	1	1	2	195	90	0	1.63537	27	0	63.4	0			1	1		0	52.6667	32.2047	0.8	1.25667	0.636605	336	0.556667	0.37	0.0833333	0.106667	0			1	2006-03-13	1	1993	13	3	2006-04-04	146	30		2006-04-04	1	3	8600	3	1
2004	53	1952-03-15	0	1	1	1	8.3	52	0	2.18063	22	1	61	0	93.0924	0	0	0	1	0											0				no results in Ucare	1	1980	25	3	2005-03-17	205	2		2005-03-17	1	2	268	1	1
3151	55	1949-08-20	0	0	1	2	225.25		0	1.64811	38	1	66.2	0			0	0		1	63.3333	38.4278	0.796667	0.736667	1.08145	208.333	0.916667	0.54	0.0966667	0.133333	0			0	2005-12-13	1	1985	20	3	2004-12-15	33	33	8	2004-12-15	1	4	377000	3	1
2056	52	1953-10-28	2	0	1	1	32.5	90	0	2.24	46	1	66.4	0			0	0		1	62	27.6786	1.03	0.693333	1.48558	183.333	0.56	0.52	0.126667	0.1	0			0	2006-02-23	1	1989	16	4	2005-02-15	1099	346	41	2005-02-15	0	1	75	1	0
1172	54	1953-11-06	1	1	1	1			0	1.81066	38	0	51	1	186.3		1	1		1	71	39.8876	0.476667	0.66	0.722222	303.333	0.57	0.44	0.0966667	0.116667	0			0	2008-05-20	1	1999	8	5	2007-04-12	383	285		2007-04-12	1	3	2044	2	1
3135	59	1946-06-14	0	0	1	3	498.9	75	0																						0				no results in Ucare	1	1980	15	4	2005-03-31	729	200	21	2005-03-31	0	1	75	2	0
6014	62	1944-11-02	0	0	1	3	569.4		0																						0			1	2006-02-24	1	1989	17	4	2006-07-25	667	186		2006-02-02	0	1	75	3	0
1502	51	1954-06-19	0	1	1	4	1631	100	0	1.84121	17	1	55	0	95.0464	0	1	1	0	0											0				no results in Ucare	1	1984	21	2	2005-04-20	556	300		2005-04-20	0	1	75	2	0
2015	46	1961-09-04	0	0	1	1	75.3		0	2.17764	28	0	64	0			0	0		0	69.6667	31.9918	0.666667	0.606667	1.0989	207.333	0.6	0.54	0.113333	0.0866667	0			0	2007-01-31	1	1988	19	4	2007-01-16	356	80		2007-01-16	0	1	75	3	0
2147	49	1956-05-07	0	3	1	1	51.26	62.5	0	1.93	49	0	62	0	205		0	0		1	41	21.2435	0.683333	0.356667	1.91589	270.667	0.533333	0.496667	0.123333	0.0566667	0			0	2008-04-10	1	1994	11	4	2005-03-15	549	98	25	2005-03-15	0	1	75	1	0
1004	56	1954-08-23	0	0	1	1	89	77	0	2.08248	26	0	59	0	188.9		1	1		0	27	12.9653	0.52	0.646667	0.804124	181.333	0.586667	0.383333	0.1	0.123333	0			1	2005-05-31	1	1989	16	4	2005-05-12	241	87		2005-05-12	0	1	75	1	0
3031	45	1959-01-28	0	2	1	1	21	65	0	1.95397	15	0	53.6	1			1	1		0			0.63	0.66	0.954545	299	0.46	0.356667	0.116667	0.0833333	1	2008-05-19	Fibrosis / Cirrhosis of Liver	0	2005-10-25	1	1985	20	5	2005-06-01	600	472	21	2005-06-01	1	3	10000	4	1
2051	65	1940-02-12	0	1	1	1	10.1547	26	0	2.0209	39	1	65	0	81	0	0	0	1	1	49	24	1	0.9	1.11111	190	0.4	0.5	0.1	0.09	0			1	2007-02-12	1	1986	19	4	2005-02-16	146	12		2005-02-16	0	1	75	1	0
2013	56	1948-03-15	0	0	1	2	219	79	0	1.96786	17	1	58	0	71	0	1	1	0	0	31	16	0.6	0.6	1	307	0.6	0.6	0.09	0.11	0			0	2005-11-01	1	1986	19	4	2004-10-26	831	38	35	2004-10-26	0	1	75	1	0
3093	44	1960-10-10	0	1	1	1	6.8	65	0	1.74753	30	0	52.3	1			0	0		0	51	29.184	0.746667	0.46	1.62319	180.667	0.46	0.31	0.106667	0.0633333	0			0	2007-02-23	1	1993	12	3	2005-02-04	461	50		2005-02-04	1	4	56017	2	1
4016	53	1954-11-14	0	1	1	2	310.7	93	0	2.21853	32	1	63	0	196.6		0	0		1	88	39.819	0.626667	0.573333	1.09302	287.333	0.463333	0.486667	0.0766667	0.0466667	0				no results in Ucare	1	1990	17	3	2007-08-21	867	867		2007-05-17	1	3	4791	2	1
1323	62	1947-07-02	0	1	1	1	22.21	37.5	0	2.2	38	1	56	0	243		0	0		1	84	38.1818	1.09	0.446667	2.4403	208.333	0.566667	0.596667	0.13	0.08	0				no results in Ucare	1	1993	17	5	2010-03-12	754	589	20	2010-03-12	1	4	44828	2	1
N = 43	2380		4/43 female, 1 TG	22 0s, 11 1s, 5 2s, 5 3s
	55.3488		9% female, 2% TG M--> F	51% caucasian, 26% black, 12% latino, 12% other
CAC-MAC+
3089	42	1961-12-12	0	2	0	0	0	0	1	2.01873	29	1	62	0	46.5639	0	1	1	1	0											0			0	2008-09-22	1	1992	11	4	2004-12-08	362	150		2004-12-08	0	1	75	2	0
3019	58	1948-03-30	0	0	0	0	0	0	1	1.9616	32	1	57.3	0			1	1		1	67	34.1559	0.52	0.716667	0.725581	267.667	0.686667	0.483333	0.0866667	0.123333	0			0	2006-03-13	1	1987	19	3	2006-01-11	94	47		2006-01-11	1	3	2008	3	1
2146	57	1949-11-10	0	0	0	0	0	0	1	1.87321	27	0	66	0	137.3		0	0		0	64	34.9727	0.64	0.44	1.45455	231	0.543333	0.436667	0.11	0.123333	0			0	2008-04-01	1	1986	20	4	2006-06-01	261	0		2006-06-01	0	1	75	4	0
1516	51	1955-04-15	0	1	0	0	0	0	1	1.90648	24	1	56	0			0	0		0	59.6667	31.2967	0.773333	0.356667	2.16822	221.667	0.51	0.55	0.17	0.09	0			0	2006-06-26	1	1986	20	3	2006-06-09	594	560		2006-06-09	1	2	340	3	1
1010	42	1964-01-30	0	1	0	0	0	0	1	1.96	20	0	59	0	148.2		0	0		0	47	23.9796	0.873333	0.543333	1.60736	169.667	0.71	0.656667	0.123333	0.1	0			0	2006-04-25	1	1991	15	3	2005-12-15	393	200		2005-12-15	1	4	24786	3	1
1506	46	1959-06-30	0	0	0	0	0	0	1	1.85359	17	0	58	0			1	1		0	31.6667	17.084	0.636667	0.806667	0.789256	229.667	0.67	0.473333	0.1	0.08	0			0	2005-07-12	1	1989	16	4	2005-06-23	742	400	38	2005-06-23	0	1	75	1	0
1129	48	1958-08-22	0	0	0	0	0	0	1	1.78899	22	1	54	0	103.41	0	0	0	0	0											0			0	2006-04-06	1	1984	22	5	2005-09-26	208	208	15	2005-09-26	1	2	146	1	1
1005	45	1962-11-16	0	1	0	0	0	0	1	1.85973	39	0	52	1			1	1		1	49	26.348	0.443333	0.533333	0.83125	257.333	0.426667	0.313333	0.113333	0.0933333	0			0	2008-06-23	1	1987	20	5	2007-03-13	82	64		2007-03-13	1	4	28340	3	1
1063	31	1973-11-10	1	0	0	0	0	0	1	1.72665	23	1	67	0	125.3		0	0		0	33.6667	19.4982	0.61	0.483333	1.26207	240.667	0.56	0.483333	0.166667	0.12	0			0	2009-06-06	1	1988	18	5	2005-12-06	211	95		2005-12-06	1	4	57235	2	1
903NS56 / 1428	49	1958-08-30	0	1	0	0	0	0	1	2.15355	37	0	61	0	168.5		0	0		1	42.5	20.1422	0.766667	0.503333	1.52318	205.667	0.313333	0.29	0.0766667	0.07	0				no results in Ucare	1	2001	6	5	2007-11-05	345	345		2007-11-05	1	2	1169	2	1
3514	42	1963-08-27	0	1	0	0	0	0	1	1.9516	28	1	67	0	109.654	0	0	0	1	0											0				no results in Ucare	1	1991	14	3	2005-01-26	3	0		2005-01-26	1	4	303199	2	1
3508	44	1961-05-09	0	0	0	0	0	0	1	2.20146	17	1	67	0	64.9568	0	0	0	0	0											0				no results in Ucare	1	1990	15	3	2005-05-01	44	1		2005-05-01	1	4	16000	4	1
2002	41	1964-04-08	0	0	0	0	0	0	1	2.10166	17	1	55	0	62.8075	0	1	1	0	0											0				no results in Ucare	1	1994	9	4	2005-05-31	1265	310		2005-05-31	0	1	75	2	0
3099	42	1962-07-29	1	2	0	0	0	0	1	1.83207	28	1	61	0	74.2331	0	1	1	1	0											0				no results in Ucare	1	1996	8	4	2004-10-18	488	120		2004-10-18	0	1	75	2	0
1058	38	1971-03-22	0	0	0	0	0	0	1	1.83	22	1	56	0	151		0	0		0	50.5	27.5956	0.806667	0.55	1.46667	199	0.493333	0.426667	0.146667	0.07	0				no results in Ucare	1	1987	22	4	2010-01-14	861	94	31	2010-01-14	0	1	75	2	0
1055	54	1954-11-21	0	1	0	0	0	0	1	1.78239	25	1	55	0	106.037	0	1	1	1	0											0				no results in Ucare	1	1987	22	4	2010-07-27	616	92		2010-07-27	0	1	75	2	0
1500	25	1984-08-15	0	0	0	0	0	0	1	1.87653	20	0	50	1	155		0	0		0	36	19.2513	0.733333	0.263333	2.78481	298.667	0.35	0.42	0.146667	0.0466667	0				no results in Ucare	1	2009	1	5	2009-07-16	583	536		2009-07-19	1	4	36983	3	1
N = 17	755		2/17 female
	44.4118		12% female
CAC-MAC-
2046	41	1964-08-23	0	3	0	0	0	0	0	1.84459	31	1	61	0	112.762	0	0	0	0	1											0			0	2008-08-11	1	1992	13	4	2005-03-21	636	10		2005-03-21	0	1	75	2	0
1072	45	1960-11-02	0	0	0	0	0	0	0	2.19	31	0	56	0	170		0	0		1	40.5	18.4932	0.923333	0.993333	0.92953	162.667	0.523333	0.476667	0.123333	0.0866667	0			0	2008-09-12	1	1988	17	4	2005-05-17	302	160	15	2005-05-17	0	1	75	1	0
3158	42	1963-07-15	0	0	0	0	0	0	0	1.822	25	1	60	0	63	0	1	1	0	0											0				no results in Ucare	1	2000	5	4	2005-05-26	492	1		2005-05-26	0	1	75	3	0
3024	61	1943-03-02	0	2	0	0	0	0	0	1.88667	26	1	63	0	101	0	1	1	0	0	38	20.1	0.5	0.7	0.714286	235	0.7	0.3	0.11	0.18	0			0	2005-11-08	1	1984	10	4	2004-11-17	179	12	14	2004-11-17	0	1	75	1	0
3526	46	1960-04-14	1	1	0	0	0	0	0	1.88007	35	1	69	0	48.9343	0	1	1	0	1											0			0	2006-07-19	1	1990	16	4	2006-05-24	135	6		2006-05-24	0	1	75	2	0
3178	60	1946-05-06	0	0	0	0	0	0	0	1.91148	24	1	53.7	1	161.4		0	0		0	50	26.1578	0.673333	0.61	1.10383	207.667	0.58	0.476667	0.09	0.0666667	0				no results in Ucare	1	1985	21	3	2006-04-13	706	550		2006-04-13	1	4	34584	3	1
3062	42	1962-09-06	0	0	0	0	0	0	0	2.0679	31	1	67	0	93.815	0	0	0	0	1											0			0	2006-01-25	1	1984	20	3	2004-11-15	438	11		2004-11-15	1	3	4609	1	1
3057	61	1945-10-21	0	0	0	0	0	0	0	1.79716	32	1	61	0			0	0		1	42.3333	23.5557	0.646667	0.363333	1.77982	191.667	0.553333	0.463333	0.156667	0.0666667	0			0	2006-04-19	1	1986	20	4	2006-11-20	529	50		2005-04-11	0	1	75	3	0
1518	45	1960-07-12	2	1	0	0	0	0	0	1.77392	22	1	63	0	64.828	0	1	1	1	0											0			0	2007-05-15	1	1992	13	2	2005-03-17	1300	700		2005-03-17	0	1	75	2	0
2010	50	1954-05-09	0	0	0	0	0	0	0	1.95178	30	1	59	0	99	0	1	1	0	0	92	47.1364	0.6	0.7	0.857143	373	0.5	0.4	0.1	0.09	0			0	2005-12-06	1	1986	18	4	2004-11-01	192	300		2004-11-01	0	1	75	2	0
1523	44	1962-07-23	0	0	0	0	0	0	0	2.34872	25	0	60.5	0			0	0		0	64.6667	27.5327	0.753333	0.53	1.42138	129.333	0.52	0.413333	0.0966667	0.09	0			0	2006-05-30	1	1989	17	5	2006-06-14	519	350		2005-09-22	1	2	151	3	1
2026	50	1954-06-22	0	0	0	0	0	0	0																						0			0	2008-06-27	1	1994	11	4	2004-11-18	456	100		2004-11-18	0	1	75	1	0
1103	39	1967-11-01	1	1	0	0	0	0	0	2.36	19	1	55	0	148.6		0	0		0	51	21.6102	0.973333	0.456667	2.13139	171.333	0.586667	0.563333	0.17	0.0866667	0			0	2006-05-31	1	2000	6	4	2006-03-16	729	295		2006-03-16	0	1	75	2	0
1036	37	1968-07-12	0	1	0	0	0	0	0	2.07474	32	1	61	0	72.298	0	0	0	0	1											0			0	2007-03-26	1	1989	16	5	2005-04-12	356	356	21	2005-04-12	1	4	21998	1	1
1125	54	1952-04-17	1	1	0	0	0	0	0	1.9566	31	1	56	0	128		0	0		1	62.6667	32.0284	0.823333	0.543333	1.51534	195	0.5	0.61	0.126667	0.1	0			0	2006-11-09	1	1999	7	2	2006-11-13	765	61		2006-06-20	0	1	75	3	0
3082	45	1960-06-28	0	2	0	0	0	0	0	1.7266	24	1	64	0	100.6	0	0	0	0	0	48	27.7	0.9	0.5	1.8	186	0.5	0.5	0.12	0.09	0				no results in Ucare	1	1990	15	4	2003-02-28	318	66		2003-01-02	0	1	75	2	0
1064	39	1965-12-12	0	0	0	0	0	0	0	1.48432	28	1	73	0	60	0	0	0	1	0	15	12	0.4	0.6	0.666667	238			0.09	0.06	0				no results in Ucare	1	1990	14	4	2004-11-09	127	107		2004-11-09	0	1	75	1	0
2034	39	1967-08-07	0	2	0	0	0	0	0	2.12417	31	0	56.3	0			1	1		1	65	30.6002	1.02	1.04333	0.977636	299	0.603333	0.42	0.123333	0.14	0			0	2006-05-17	1	1999	7	4	2006-04-05	658	100		2006-04-05	0	1	75	2	0
2035	37	1968-10-25	1	0	0	0	0	0	0	1.8153	29	1	64	0	79.3258	0	0	0	0	0											0			0	2005-06-12	1	1989	16	4	2005-06-23	768	0		2005-06-23	0	1	75	1	0
3012	50	1955-02-17	0	0	0	0	0	0	0	2.093	32	1	68	0	61.2	0	0	0	0	1			0.9	0.7	1.28571	289	0.5	0.7	0.12	0.09	0				no results in Ucare	1	1988	17	3	2005-01-19	425	110		2005-01-19	1	3	9825	2	1
1517	38	1969-10-04	0	0	0	0	0	0	0																						0			0	2007-12-14	1	1991	16	2	2007-11-16	1948	1000		2007-11-16	0	1	40	2	0
2094	49	1956-08-22	0	0	0	0	0	0	0	1.87115	27	1	69	0	71.0792	0	1	1	1	0											0			1	2005-08-23	1	1987	18	4	2005-06-30	320	128		2005-06-30	0	1	75	1	0
2096	40	1964-03-30	1	0	0	0	0	0	0	1.5458	37	1	65	0	67.279	0	0	0	0	1											0			0	2005-09-20	1	1992	13	4	2005-08-01	800	150		2005-08-01	0	1	75	4	0
1128	57	1950-08-30	0	1	0	0	0	0	0	2.2	33	0	54	1	142		0	0		1	66	30	0.54	0.463333	1.16547	243.333	0.66	0.62	0.0766667	0.0966667	0				no results in Ucare	1	1996	11	5	2007-02-23	425	450		2007-02-23	1	2	132	3	1
1194	52	1955-02-28	0	0	0	0	0	0	0	2.12085	39	1	32	1	299		1	3		1	89.5	43.2367	0.85	0.42	2.02381	104.333			0.08	0.04	0			0	2008-04-14	1	1986	21	2	2006-10-10	330	280		2006-10-10	0	1	75	1	0
3155	38	1968-04-25	0	0	0	0	0	0	0	2.23402	10	0	65.4	0			0	0		0	132	59.0862	0.87	0.716667	1.21395	194.333	0.776667	0.54	0.1	0.116667	0				no results in Ucare	1	1993	13	4	2006-08-24	6	0		2006-08-24	0	1	75	2	0
3144	46	1959-07-25	1	1	0	0	0	0	0	1.81952	38	1	73	0	56.6082	0	1	1	1	1											0				no results in Ucare	1	1990	15	4	2005-09-23	258	3	20	2005-08-17	0	1	75	2	0
1081	44	1962-01-10	0	0	0	0	0	0	0																						0			0	2006-05-17	1	1987	19	4	2006-04-16	495	136		2006-04-16	0	1	75	4	0
2014	42	1963-11-08	2	1	0	0	0	0	0	2.02396	29	1	68	0	86.1	0	1	1	0	0	71	35.1	0.5	0.6	0.833333	230	0.5	0.5	0.12	0.1	0			0	2008-08-15	1	1991	14	4	2005-04-13	614	7	40	2005-04-13	0	1	75	1	0
2115	43	1963-06-18	0	0	0	0	0	0	0																						0			0	2006-03-24	1	1996	10	4	2006-12-14	890	420		2005-12-14	0	1	75	3	0
2085	43	1963-08-20	1	1	0	0	0	0	0																						0			0	2006-03-14	1	1994	12	4	2006-01-10	1249	20		2006-01-10	0	1	75	3	0
2071	48	1957-04-18	0	1	0	0	0	0	0	1.87969	22	1	68	0	122	1	0	0	1	0	37	20	0.7	0.5	1.4	263	0.7	0.5	0.13	0.05	0			0	2006-03-06	1	1984	19	5	2004-12-16	289	267		2004-12-16	1	3	4198	2	1
3035	53	1954-03-11	1	1	0	0	0	0	0	1.76067	38	1	67	0	61.9083	0	0	0	0	1											0			0	2005-07-12	1	1995	10	3	2005-06-27	204	58		2005-06-27	1	2	1336	1	1
2052	35	1969-04-15	0	0	0	0	0	0	0	2.68049	37	0	69	0	208		0	0		1	52.5	20.2703	0.69	0.753333	0.915929	168.333	0.55	0.57	0.13	0.13	0				no results in Ucare	1	1985	19	4	2004-12-09	732	2		2004-12-09	0	1	75	1	0
3037	47	1958-07-14	0	1	0	0	0	0	0	1.92469		0	53.5	1			1	1			54.3333	28.2296	0.633333	0.733333	0.863636	250	0.68	0.373333	0.0833333	0.0933333	0			0	2006-01-18	1	1981	24	3	2005-01-25	288	162		2005-01-25	1	3	9152	2	1
1536	50	1957-09-28	0	1	0	0	0	0	0	2.12679	50	0	55	0	162		0	0		1	48.5	23.43	0.976667	0.923333	1.05776	240.333	0.663333	0.643333	0.103333	0.07	0				no results in Ucare	1	1993	14	5	2006-12-19	293	286		2007-03-09	1	2	412	2	1
1515	41	1966-10-31	0	1	0	0	0	0	0																						0			0	2007-05-14	1	1992	15	5	2007-03-06	241	216		2007-03-06	1	3	7317	2	1
2111	50	1955-12-08	0	0	0	0	0	0	0	1.88853	24	1	33	1	75.7202	0	1	1	1	0											0			0	2005-03-24	1	1987	18	4	2005-03-17	386	10	49	2005-03-17	0	1	75	1	0
2009	44	1960-07-25	0	2	0	0	0	0	0	2.00522	17	1	77	0	104.228	0	1	1	0	0											0			0	2006-01-19	1	1987	17	4	2004-09-16	1021	11	25	2004-09-16	0	1	75	2	0
3191	49	1957-07-23	0	0	0	0	0	0	0	1.99624	39	1	69	0	90	0	0	0	0	1	36	18	1	0.8	1.25	248	0.7	0.7	0.14	0.1	0			0	2006-02-03	1	1995	11	4	2005-10-03	319	176	17	2005-10-03	0	1	75	3	0
2074	50	1954-10-19	0	0	0	0	0	0	0																						0			0	2005-10-11	1	1991	14	4	2004-11-04	384	180	32	2004-11-04	0	1	75	1	0
2112	50	1954-06-14	0	0	0	0	0	0	0	1.96866	29	1	56	0	88.8	0	0	0		0	52	26.4	0.7	0.5	1.4	213	0.6	0.5			0			0	2005-10-11	1	1983	22	4	2005-09-30	489	400	38	2005-09-30	0	1	75	2	0
2019	56	1948-11-23	0	0	0	0	0	0	0	2.06053	31	1	72	0	63.0904	0	0	0	0	1											0			0	2005-09-13	1	1983	23	4	2005-09-16	522	100	39	2005-09-16	0	1	75	2	0
2006	57	1950-03-05	0	0	0	0	0	0	0	2.18659	17	1	60	0	61	0	0	0	0	0	26	12	0.6	0.6	1	286	0.5	0.4	0.13	0.16	0			1	2007-02-21	1	1995	12	4	2005-03-11	576	9	21	2005-03-11	0	1	75	2	0
2007	54	1950-11-02	0	0	0	0	0	0	0	2.00721	38	1	63	0	80.7092	0	0	0	0	1											0			0	2005-10-25	1	1993	11	4	2004-12-08	675	200		2004-12-08	0	1	75	1	0
3512	43	1962-03-10	0	0	0	0	0	0	0	2.23018	17	1	59	0	88.3339	0	0	0	0	0											0			0	2005-11-15	1	1988	17	3	2005-10-13	240	16	14	2005-10-13	1	2	487	3	1
2008	51	1955-11-24	0	0	0	0	0	0	0	2.26227	14	0	65.1	0			1	1		0	40	17.6813	0.456667	0.61	0.748634	229.333	0.453333	0.323333	0.08	0.116667	0			0	2006-06-28	1	1991	15	4	2006-05-17	740	200		2006-05-17	0	1	75	3	0
3209	51	1955-03-29	0	1	0	0	0	0	0	1.92394	38	1	58	0	183.4		1	2		1	74	38.4628	0.78	0.36	2.16667	222	0.4	0.67	0.07	0.05	0			0	2006-05-12	1	1991	15	3	2006-04-17	26	98		2006-01-19	1	3	7667	3	1
2032	47	1958-02-21	0	1	0	0	0	0	0	1.97071	32	1	61	0	97.9342	0	1	1	0	1											0			0	2005-04-19	1	1994	11	3	2005-04-05	592	70	29	2005-04-05	1	2	1930	1	1
2101	48	1957-04-04	1	1	0	0	0	0	0	2.74169	34	0	59.8	0			0	0		1	80.6667	29.4222	0.903333	0.776667	1.16309	206.333	0.433333	0.29	0.0966667	0.08	0			1	2006-06-28	1	1998	7	4	2006-05-18	543	348		2006-05-18	0	1	75	2	0
2027	51	1955-07-15	0	1	0	0	0	0	0																						0			0	2008-05-23	1	1992	14	4	2006-05-01	420	172		2006-05-01	0	1	75	2	0
3010	40	1964-06-01	0	1	0	0	0	0	0	1.9843	30	1	64	0			0	0		0	67	33.7651	0.803333	0.663333	1.21106	177.333	0.643333	0.456667	0.12	0.126667	0			0	2005-11-01	1	1990	15	4	2005-10-28	738	86	20	2004-11-08	0	1	75	2	0
2144	53	1953-11-25	0	0	0	0	0	0	0	1.81191	35	1	57	0	69.7		0	0		1	59	32.7778	0.693333	0.46	1.50725	174.667	0.453333	0.313333	0.0666667	0.0266667	0			0	2006-04-18	1	1993	13	4	2006-02-01	464	0		2006-02-01	0	1	75	1	0
3043	63	1942-01-07	0	0	0	0	0	0	0	1.66472	25	1	56	0	79	0	1	1	0	0	28	17	0.6	0.7	0.857143	341	0.6	0.4	0.11	0.12	0			0	2005-03-29	1	1987	20	4	2005-03-22	291	30		2005-03-22	0	1	75	1	0
1198	52	1955-10-30	0	0	0	0	0	0	0	2.05	20		36	1	202		0	0		0	73	35.6098									0			0	2008-07-18	1	1986	21	2	2006-11-28	996	460		2006-11-28	0	1	75	3	0
3503	42	1963-08-18	0	0	0	0	0	0	0	2.07175	17	1	64	0	69	0	0	0	0	0	39	19	0.8	0.7	1.14286	263	0.6	0.6	0.14	0.11	0			0	2005-03-17	1	1986	19	4	2005-03-17	450	24	17	2005-03-17	0	1	75	1	0
3022	47	1958-06-16	0	0	0	0	0	0	0	2.10275	17	1	61	0	78.9444	0	0	0	0	0											0			0	2005-02-24	1	1993	12	4	2004-06-02	198	40		2004-06-02	0	1	75	2	0
2021	37	1967-05-08	0	1	0	0	0	0	0	1.92714	17	1	53	1			1	1		0	52.6667	27.3289	0.39	0.423333	0.92126	247.333	0.416667	0.296667	0.08	0.0833333	0			0	2005-12-06	1	1998	16	4	2004-11-22	336	103	23	2004-11-22	0	1	75	2	0
2049	50	1955-08-20	0	3	0	0	0	0	0	1.73332	23	0	61.7	0			0	0		0	44	25.3848	0.82	0.59	1.38983	204.667			0.146667	0.05	0			0	2005-06-21	1	1988	17	4	2005-06-23	387	11	16	2005-06-23	0	1	75	2	0
2075	51	1953-07-02	0	0	0	0	0	0	0	1.90704	35	1	65	0	119	1	1	1	0	1	70	37	0.9	0.9	1	238	0.7	0.6	0.12	0.12	0			0	2005-10-18	1	1987	17	4	2005-10-14	474	60	13	2005-10-14	0	1	75	2	0
3042	45	1960-07-19	0	1	0	0	0	0	0	1.92208		0	55	0			1	1			39	20.2905	0.473333	0.716667	0.660465	272	0.456667	0.266667	0.106667	0.13	0			1	2006-04-07	1	1981	25	3	2006-03-08	78	96		2006-03-08	1	3	6341	2	1
3068	53	1953-08-05	0	0	0	0	0	0	0																						0			1	2006-01-17	1	1988	18	4	2006-01-10	481	70		2006-01-10	0	1	75	2	0
1201	49	1959-08-10	1	1	0	0	0	0	0	2.09839	32	1	67	0	120		0	0		1	70	34.1463	0.636667	0.656667	0.969543	221.667	0.513333	0.33	0.0976667	0.0933333	0				no results in Ucare	1	2003	6
1186	46	1961-09-12	0	1	0	0	0	0	0	2.12	33	0	65	0	206		1	1		1	56	26.4151	0.743333	0.816667	0.910204	284.333	0.416667	0.35	0.136667	0.14	0			0	2008-07-07	1	1990	17	5	2007-06-01	489	124		2007-06-01	1	2	99	2	1
1584	42	1967-06-17	0	0	0	0	0	0	0	2.25122	25	0	66	0	124		1	1		0	51	22.467	0.833333	0.836667	0.996016	195.333	0.376667	0.433333	0.14	0.11	0				no results in Ucare	1	2009	1	2		1200	825			0	1	75	3	0
1388	34	1974-08-31	0	0	0	0	0	0	0	2.11562	32	0	51	1	166		0	0		1	51.5	25.3695	0.7	0.516667	1.35484	161.667	0.363333	0.333333	0.08	0.06	0				no results in Ucare	1	2007	2	4	2009-07-21	890	588		2009-07-21	0	1	75	2	0
1498	28	1980-12-23	0	0	0	0	0	0	0																						0				no results in Ucare	1	2005	4	4	2010-10-07	318	228		2010-10-07	0	1	75	2	0
1138	47	1959-07-05	1	1	0	0	0	0	0	1.76	37	1	59	0	126.4		0	0		1	39	22.1591	0.76	0.696667	1.09091	164	0.73	0.576667	0.116667	0.0866667	0			1	2007-09-12	1	1994	13	4	2007-02-08	337	320	21	2007-02-08	0	1	75	2	0
1380	51	1958-07-13	1	1	0	0	0	0	0																						0				no results in Ucare	1	2005	5	5	2008-09-25	658	536		2008-09-25	1	2	1883	2	1
1529	49	1960-06-06	1	0	0	0	0	0	0	2.18	18	0	85	0			0	0		0	33	15.1376	0.726667	0.693333	1.04808	323.667			0.136667	0.16	0				no results in Ucare	1	1985	25	5	2009-10-10	841	615		2009-10-10	1	2	119	2	1
3277	53	1952-12-24	0	1	0	0	0	0	0	2.0225	49	0	59	0	173		0	0		1	60	30.7692	0.713333	0.663333	1.07538	198.667	0.49	0.346667	0.0733333	0.0833333	0			0	2006-05-24	1	1995	11	4	2006-03-10	500	300		2006-03-10	0	1	75	2	0
N = 71	3326		13/71 female, 2/71 M-F TG	39 0s, 26 1s, 4 2s, 2 3s
	46.8451		18% female, 3% M-->F TG	55% caucasian, 37% black, 6% latino, 3% other
[truncated: 108 more columns]

## Sheet: MO Disc key
HHV	Exam Dates	Pt IDs
1A	10/28/04-10/30/04	1066, 3171. 3194, 2006, 3109, 1516, 3191, 2013, 3010, 1115
1B	10/30/04-11/5/04	1517, 2021, 2075, 2010, 2024, 3147, 3502, 3503, 2074
2A	11/5/04-11/17/04	1030, 1064, 3158, 1511, 1059, 1506, 2014, 1005, 2079, 3024
2B	11/17/04-11/24/04	3082, 3009, 2071, 2051, 3187, 2050, 6014, 3043, 2049, 3040
3A	11/24/04-11/26/04	3167, 3185, 2112, 3095, 2090, 3012, 3094, 3037
3B	11/26/04-11/27/04	3093, 2005, 1094, 1063, 3135, 3188, 3068
4A	11/27/04-12/3/04	2055, 6039, 2044, 2056, 3080, 2058, 1513
4B	11/13/04-12/4/04	3120, 1507, 3189, 2057, 2046, 2009, 2110
5A	12/8/04-12/10/04	1041, 2007, 3019, 2026, 3099, 3162, 3062, 1036
5B	12/15/04-1/5/05	3508, 2085, 3106, 3151, 3182, 3089, 1502, 3144, 2070
6A	1/8/05-1/19/05	2032, 3112, 3158. 2115, 2094, 1092, 1518, 2002
6B	1/5/05-1/22/05	1034, 3195, 3031, 3078, 2062, 6023, 3139, 3109
7A	1/26/05-1/29/05	1039, 3035, 2096, 2114, 2101, 2111, 3513, 2084
7B	1/29/05-2/2/05	1068, 1523, 3186, 1011, 2004, 2104, 3155
8A	2/2/05-2/5/05	3143, 729c21, 1081, 3512, 3190, 01208561, 729c29 / 1807
8B	2/5/05-2/9/05	729042 / 1871, 3022, 3514, 2102, 1079, 1055, 1026, 1103
9A	1/22/05-2/16/05	1505, 3516, 3091, 3054, 1075, 3510, 1105, 1090, 729c23
9B	2/16/05-2/18/05	2087, 1008, 1035, 1071, 3063, 3057, 3130, 1113
10A	2/23/05-2/26/05	1048, 3174, 729c34, 729c41, 1010, 3178, 2108
10B	2/26/05-3/6/05	1508, 2109, 2034, 729c27, 729c44, 729c46, 2016, 1085
11A	3/4/05-3/9/05	2025, 2015, 3079, 729c45, 3092, 2027, 3076, 2008, 1515
11B	3/11/05-3/12/05	729c49, 729c48, 729c47, 729c43, 1038, 2106, 1082, 3515
12A	3/12/05-3/24/05	2039, 729c50, 729c2, 729c54, 729c4, 2063, 729c52, 729c53
12B	3/24/05-4/2/05	729c55, 729c56, 2035, 2065, 2067, 729c24, 729c60, 729c61
13A	4/8/05-4/15/05	729c57, 2020, 729c62, 729c53, 729c6, 2019, 1006, 3129, 1525
13B	4/16/05-4/22/05	1124, 1096, 3042, 3045, 3526, 2048, 2113, 729c63
14A	5/6/05-5/13/05	729c70, 729c71, 729c72, 1111, 729c73, 729c75, 729c81, 3081
14B	4/23/05-4/29/05	1120, 1126, 3202, 729c64, 729c65, 729c66, 729c67, 729c68
15A	5/13/05-5/20/05	729c76, 729c80, 1052, 3205, 729c1, 1519, 729c79, 729c82, 729c83
15B	5/20/05-5/21/05	729c78, 1027, 3098, 729c77, 729c13, 729c36, 1125
16A	5/21/05-11/18/05	3203, 1129, 3109, 2006, 2013, 3010, 3194, 2074, 2024, 2079, 3171, 2075, 1005, 3040, 3031
16B	11/18/05-1/13/06	3095, 2007, 2021, 3094, 2014, 3024, 1506, 3012, 3158, 2104, 2009, 3068, 2049, 1511, 2050, 1063, 1059, 2111, 2010
17A	1/19/06-2/16/06	1004, 6014, 1068, 1041, 2071, 3120, 3037, 3062, 1036, 2070, 3162, 2044, 3188
17B	2/17/06-3/9/06	2046, 2058, 2085, 6039, 2002, 1075, 2056, 2084, 3019, 3089, 3189, 3144, 3091
18A	3/10/06-4/20/06	1525, 3078, 3085, 3508, 1103, 3503, 2018, 1518, 2027, 2039, 3042, 3057, 3155, 1071
18B	4/21/06-5/5/06	1079, 2004, 2008, 2025, 2034, 2115, 3178, 1034, 3063, 1008, 1081, 1082
19A	5/19/06-6/2/06	1096, 1126, 1523, 2101, 2114, 3515
19B	6/2/06-6/16/06	1092, 2109, 3081, 1124, 3186, 3043
20A	6/16/06-8/11/06	1516, 1085, 1052, 3130, 3135, 3167, 3526, 1010, 1105, 1508, 2055, 2090, 3187
20B	9/1/06-9/15/06	3512, 2032, 1115, 3080, 7131, 1125, 3509, 2051
21A	9/15/06-10/30/06	2067, 2065, 1502, 3182, 2113, 3076, 3205, 2048, 3202
21B	10/30/06-11/6/06	1090, 1111, 3093, 2019, 2112, 3147
22A	11/6/06-12/8/06	1094, 2035, 2102, 2006, 2024, 2075, 3139, 3171, 3040, 3010, 3009
22B	1/8/07-1/29/07	1129, 2050, 2111, 3012, 3024, 2079, 3109, 2015, 2013, 3095, 2021
23A	1/29/07-3/5/07	2007, 1059, 1063, 2084, 2009
23B	1/29/07-2/26/07	1511, 1005, 1506, 2044, 3144, 3022
24A	3/5/07-4/16/07	1401, 3037, 3151, 6039, 1004
24B	4/16/07-4/23/07	1518, 3069, 3188, 2058, 2085, 3091
25A	2007-04-30	3019, 1515, 3082, 3144, 2046, 1036
25B	5/15/07-5/22/07	2014, 2025, 2114, 2026, 2002, 2109
26A	2007-06-04	1525, 3062, 3135
26B	Blank	Blank
PAP
1A	12/7/07-6/4/08	2075, 3171, 2051, 3139, 3094, 1126, 2115, 1066, 1090, 2189, 2190, 3040, 3178, 1517, 942NS1, 942NS2
1B	12/19/07-6/4/08	3524, 2150, 3081, 942NS3, 2109, 2114, 3009, 942NS4, 2085, 2007, 1329, 1029, 3063
2A	2/13/08-6/4/08	2044, 2039, 3255, 1105, 3012, 2027, 2052, 2016, 3236, 1111, 3023, 1005, 3062, 1184, 2024, 3256, 3063, 2034, 3188, 2156, 1059, 2048, 1148, 3068, 2154, 3201, 2155
2B	3/19/08-6/4/08	2154, 1138, 2155, 3201, 2153, 3072, 1523, 3077, 942NS7, 1128, 2103, 2098, 2101, 2116, 3257, 1352, 1266, 3206, 1036, 3227, 942NS10, 1320
3A	4/23/08-6/4/08	1124, 1270, 1310, 942NS12, 2168, 942NS14, 1505, 2180, 2147, 942NS13, 1103, 942NS11, 1090, 1099, 1504, 3187, 1518, 2056, 2021, 942NS17, 1172, 4014, 3200, 942NS18, 2111, 1515, 3063, 3143, 1116, 2119
3B	6/24/08-7/16/08	942NS21, 2108, 2078, 1034, 2015, 2161, 3043, 2094, 1086, 1021, 1514, 942NS5, 729c12, 1126, 2207, 3260, 4016, 1237, 1003, 1134, 1537
4A	5/28/08-9/17/08	3135, 1147, 942NS22, 1378, 3178, 1187, 1098, 1532, 942NS20, 2009, 1180, 2112, 2006, 6039, 1172, 2032, 3252, 3042, 1272, 2188, 1386, 1240, 3209, 3019, 1329, 3085, 3210, 2016, 1086, 942NS24
4B	8/26/08-10/1/08	2158, 1323, 1338, 1541, 2215, 1055, 1198, 3264, 3236, 1138, 2172, 3244, 942NS27, 1086, 2085, 1228, 1186, 1526, 2052, 1560, 3157
5A	10/8/08-12/2/08	2155, 3089, 4015, 2154, 1080, 3256, 1128, 2153, 1222, 2070, 3151, 4008, 1415, 3201, 1200, 2002, 1040, 942NS29, 3072, 1529, 2146, 1289, 2147, 3180, 3513, 1317, 1428, 1539, 3257, 942NS32, 3259, 1291, 942NS25, 3073, 1301, 942NS30, 1231, 1097, 2044, 1034, 942NS35, 3018, 2125, 942NS33, 1234, 3249, 1554, 2216, 1189, 1353
5B	12/2/08-12/7/09	3133, 4014, 942NS36, 2141, 1172, 3260, 2144, 1422, 942NS37, 1344, 2084, 3187, 1511, 3220, 2212, 2207, 3254, 2224, 1341, 1349, 1508, 1416, 2145, 1507, 1263, 1201, 3514, 942NS38, 1343, 3241, 3063, 1226, 1126, 3010, 1178, 1388, 2118, 1220, 2246
6A	11/14/08-3/17/09	3235, 1283, 2246, 1277, 3269, 3509, 3194, 3257, 1373, 1436, 1254, 3262, 3264, 3178, 2194, 1514, 1274, 1101, 2016, 2113, 1181, 942NS41, 942NS43, 1380, 3213, 1465, 1308, 2127, 1201, 1396, 1138, 942NS44, 3032, 3158, 1464, 3209, 3209, 942NS42, 2223, 1358, 942NS40, 1185, 1292, 3526, 3132
6B	3/17/09-5/5/09	1165, 1186, 1194, 1198, 1236, 1275, 1292, 1323, 1356, 1357, 1361, 1374, 1381, 1387, 1473, 1475, 1519, 2020, 2052, 2085, 2153, 2215, 2268, 3054, 3072, 3081, 3132, 3235, 3201, 3236, 3238, 3256, 3526, 4016, 942NS39, 942NS46, 942NS47, 942NS48, 942NS50, 942NS52, 942NS55, 942NS57, 942NS557
7A	5/5/09-6/9/09	1034, 1040, 1044, 1079, 1082, 1113, 1169, 1172, 1208, 1224, 1265, 1273, 1294, 1428, 1529, 1531, 2044, 2146, 2147, 2155, 2164, 2172, 2273, 2283, 3024, 3129, 3187, 3215, 3222, 3225, 3252, 3257, 3259, 4014, 5010, 2154, 942NS56, 942NS59
7B	6/9/09-8/4/09	1034, 1126, 1193, 1248, 1286, 1361, 1388, 1461, 1474, 1477, 1481, 1503, 1508, 2144, 2152, 2207, 2216, 2289, 2294, 3063, 3094, 3106, 3178, 3235, 3254, 3260, 3264, 3268, 3510, 3513, 3515, 7260, 942NS61, 942NS62, 942NS65, 942NS66
8A	8/4/09-9/14/09	1036, 1130, 1203, 1536, 2016, 2152, 2212, 3018, 3178, 3209, 3262, 7260, 942NS49, 942NS64, 942NS68, 942NS69, 942NS71, 942NS74, 942NS75, 942NS78, 942NS78, 942NS81, 942NS82
8B	9/8/09-9/28/09	1138, 1352, 1380, 1514, 2113, 2260, 2264, 2296, 3198, 3209, 3270, 4016, 3001, 942NS113, 942NS75, 942NS77, 942NS84, 942NS87, 942NS88, 942NS89, 942NS90, 942NS92, 942NS93, 942NS94
9A	9/29/09-11/3/09	3054, 942NS101, 942NS95, 942NS91, 942NS97, 1567, 942NS100, 942NS102, 2188, 942NS91, 3081, 942NS103, 1194, 942NS105, 942NS107, 942NS119, 942NS121, 942NS124, 1498, 1418, 2153, 942NS108, 942NS114, 2265, 942NS129, 942NS28, 1457, 1496, 1500, 942NS9, 1198, 2052, 3526, 1529, 3072
9B	11/3/09-12/1/09	1134, 1186, 1428, 942NS125, 942NS123, 1036, 942NS120, 942NS135, 942NS126, 1239, 942NS134, 1491, 1394, 3215, 2117, 1424, 942NS136, 942NS139, 2328, 3259, 2154, 2155, 1593, 1565, 942NS130, 942NS104, 1275, 1589, 3162, 942NS140, 1323, 2044
10A	12/1/09-1/5/10	942NS147, 1126, 1128, 1441, 2032, 2147, 2172, 2323, 2327, 2334, 2335, 3091, 3201, 3236, 3257, 3264, 942NS116, 942NS127, 942NS133, 942NS137, 942NS144, 942NS145, 942NS146, 942NS148, 942NS149, 942NS151, 942NS153, 942NS155, 942NS166, 942NS45, 942NS77
10B	1/5/10-2/1/10	942NS174, 1058, 1156, 1172, 1224, 1229, 1440, 1581, 1587, 1596, 2144, 2146, 2207, 2284, 2322, 3063, 3235, 3268, 3514, 4001, 942NS156, 942NS157, 942NS158, 942Ns160, 942NS163, 942NS165
11A	2/1/10-3/2/10	942NS160, 942NS174, 1079, 1146, 1160, 1169, 1396, 1475, 1536, 1613, 2016, 2215, 2288, 2308, 3147, 3178, 3187, 3236, 3260, 3262, 3269, 4014, 942NS141, 942NS169, 942NS173, 942NS175, 942NS177, 942NS179, 942NS183
11B	3/2/10-3/23/10	1514, 1607, 2212, 2264, 2299, 2356, 2357, 3018, 3054, 3209, 3256, 3271, 942NS159, 942NS182, 942NS184, 942NS185, 942NS186, 942NS188, 942NS191, 942NS192
12A	3/23/10-4/26/10	2352, 2311, 1138, 2290, 1602, 942NS190, 1597, 1495, 1380, 3270, 942NS193, 942NS196, 942NS194, 2113, 1443, 1603, 1584, 2297, 1198, 1588, 1259, 1194, 942NS198, 1564, 1280, 942NS201, 1633, 1131, 1171, 1359
12B	4/27/10-5/20/10	1495, 2342, 1631, 1594, 2222, 942NS02, 1634, 942NS03, 942NS04, 3277, 1481, 942NS05, 3245, 1448, 6053, 942NS13, 942NS06, 2318, 1600, 2361, 2265, 3513, 3024, 3135, 1637, 1397, 942NS11, 942NS10, 3110, 1072, 2249, 1273
13A
13B
14A
14B
15A
15B
16A
16B
17A
17B
18A
18B
19A
19B
20A
20B

## Sheet: Vascular Bed Ca
Patient ID	MACdet	Vascular Calcification on Abd CT	Calcdet	plaque	Calcium in any vascular bed
3089	1	0	0	0	0
3515	1	0	1	0	1
3040	1	0	1	0	1
1008	1	0	1	1	1
3019	1	0	0	0	0
2146	1	0	0	1	1
1516	1	0	0	0	0
1010	1	0	0	0	0
3078	1	0	1	0	1
1034	1	0	1	0	1
3091	1	0	1	1	1
1506	1	0	0	0	0
3009	1	0	1	1	1
3095	1	0	1	1	1
1129	1	0	0	0	0
1005	1	0	0	1	1
2114	1	0	1	1	1
2104	1	0	1	0	1
1082	1	0	1	0	1
1059	1	0	1	1	1
2044	1	0	1	1	1
1063	1	0	0	0	0
3085	1	0	1	1	1
2070	1	0	1	0	1
2024	1	1	1	1	1
903NS56 / 1428	1		0	1	1
3514	1		0	0	0
2020	1		1	1	1
3508	1		0	0	0
3081	1		1	1	1
3094	1		1	1	1
2002	1		0	1	1
2016	1		1	0	1
3099	1		0	0	0
1058	1		0		0
3509	1		1		1
1055	1		0		0
1500	1		0		0
1513	1
2046	0	0	0	1	1
1072	0	0	0	0	0
3158	0		0	0	0
3024	0	0	0	1	1
3526	0	0	0	1	1
3178	0		0	1	1
3062	0	0	0	1	1
3057	0	0	0	1	1
1518	0	0	0	0	0
903NS49 / 2155	0	0	1	1	1
1511	0	0	1	0	1
2010	0	0	0	1	1
3187	0	1	1	1	1
1523	0	0	0	0	0
2026	0	0	0	0	0
2087	0	1	1	1	1
1103	0	0	0	0	0
1036	0	0	0	0	0
1125	0	0	0	0	0
1514	0		1	1	1
3082	0		0	0	0
3201	0	0	1	1	1
2039	0	1	1	1	1
1064	0		0	0	0
2058	0	0	1	0	1
2034	0	0	0	0	0
2084	0		1	0	1
2035	0	0	0	0	0
3012	0		0	1	1
1507	0	1	1	0	1
1517	0	0	0	1	1
2094	0	1	0	1	1
903NS13 / 2152	0	0	1	0	1
1124	0	0	1	1	1
2096	0	0	0	0	0
6039	0	1	1	1	1
1128	0		0	0	0
1079	0	0	1	0	1
1194	0	0	0	1	1
2108	0	0	1	1	1
3155	0		0	1	1
1126	0	1	1	1	1
2048	0	0	1	1	1
3144	0		0	1	1
1081	0	0	0	0	0
729NS17 / 2153	0	0	1	1	1
2014	0	0	0	0	0
3171	0	0	1	0	1
1068	0	0	1	1	1
3188	0	0	1	0	1
2115	0	0	0	0	0
903NS48 / 2154	0	0	1	1	1
2085	0	0	0	1	1
3054	0		1	1	1
2071	0	0	0	0	0
3035	0	0	0	1	1
2052	0		0	1	1
3037	0	0	0	1	1
1536	0		0	0	0
1515	0	0	0	0	0
4014	0		1	1	1
2111	0	0	0	1	1
2009	0	0	0	1	1
3191	0	0	0	1	1
1090	0	0	1	1	1
1041	0	0	1	1	1
2074	0	0	0	0	0
2112	0	0	0	1	1
3063	0	1	1	0	1
2019	0	0	0	1	1
2004	0		1	1	1
2006	0	1	0	1	1
2007	0	0	0	1	1
3512	0	0	0	1	1
2008	0	0	0	0	0
3151	0	0	1	1	1
2056	0	0	1	1	1
1172	0	0	1	1	1
3135	0		1	1	1
6014	0	1	1	1	1
1502	0		1	1	1
2015	0	0	1		1
2147	0	0	1	0	1
3209	0	0	0	0	0
2032	0	0	0	1	1
1004	0	1	1	1	1
2101	0	1		1	1
2027	0	0	0	0	0
3010	0	0	0	0	0
2144	0	0	0	0	0
3043	0	0	0	1	1
3031	0	0	1	0	1
2051	0	1	1	1	1
1198	0	0	0	1	1
3503	0	0	0	1	1
2013	0	0	1	1	1
3022	0	0	0	0	0
2021	0	0	0	0	0
2049	0	0	0	0	0
2075	0	0	0	1	1
3042	0	1	0	1	1
3093	0	0	1	1	1
3068	0	1	0	0	1
1201	0		0		0
1186	0	0	0		0
4016	0		1		1
1584	0		0		0
1388	0		0		0
1498	0		0		0
1138	0	1	0		1
1323	0		1		1
1380	0
1529	0		0		0
3277	0	0	0		0
1807 / 729c29	0	1	1		1
903c81 / 729c36	0
729C56	0	0	0	1	1
729C84	0	1	0	1	1
729C4	0	0	0	0	0
903C2 / 729c50	0	0	0	0	0
729C21	0	0	0	0	0
1871	0	0	1		1
1993 / 729c2	0	1	1		1
729c64 / 1986	0	0	0		0
729C20		0	1	0	1

## Sheet: MAC and CAC OR
	CAC	No CAC
MAC	21	17
No MAC	43	71

## Sheet: Mortality by group
Follow-up Duration (yrs)	Date of enrollment	Date of SSDI query	Calcdet	MACdet	Deceased?	Date of Death	Cause
8	2005-12-20	2013-02-01	1	1	0
8	2005-07-05	2013-02-01	1	1	0
9	2004-11-24	2013-02-01	1	1	0
8	2005-03-03	2013-02-01	1	1	0
8	2005-01-05	2013-02-01	1	1	0
7	2006-02-02	2013-02-01	1	1	0
7	2006-09-15	2013-02-01	1	1	0
6	2007-05-15	2013-02-01	1	1	0
6	2007-02-09	2013-02-01	1	1	0
7	2006-05-04	2013-02-01	1	1	0
7	2006-03-10	2013-02-01	1	1	1	2010-06-11	HODGKINS LYMPHOMA
8	2005-05-13	2013-02-01	1	1	0
8	2005-03-31	2013-02-01	1	1	0
8	2005-03-12	2013-02-01	1	1	0
8	2005-03-02	2013-02-01	1	1	0
8	2005-02-16	2013-02-01	1	1	0
8	2005-01-18	2013-02-01	1	1	0
8	2005-01-22	2013-02-01	1	1	0
9	2004-11-24	2013-02-01	1	1	0
9	2004-11-19	2013-02-01	1	1	0
9	2004-11-03	2013-02-01	1	1	0
8	2005-02-05	2013-02-01	0	1	0
7	2006-01-13	2013-02-01	0	1	1	2010-04-26	unknown
4	2009-09-23	2013-02-01	0	1	0
8	2005-11-18	2013-02-01	0	1	1	2011-05-07	unknown
7	2006-04-25	2013-02-01	0	1	0
9	2004-12-15	2013-02-01	0	1	0
7	2006-03-03	2013-02-01	0	1	0
5	2008-01-11	2013-02-01	0	1	0
7	2006-06-16	2013-02-01	0	1	0
8	2005-09-02	2013-02-01	0	1	0
4	2009-05-08	2013-02-01	0	1	0
7	2006-08-18	2013-02-01	0	1	0
8	2005-07-12	2013-02-01	0	1	0
8	2005-02-09	2013-02-01	0	1	0
8	2005-01-19	2013-02-01	0	1	0
9	2004-12-14	2013-02-01	0	1	0
9	2004-12-08	2013-02-01	0	1	0
8	2005-12-13	2013-02-01	1	0	0
7	2006-10-30	2013-02-01	1	0	0
7	2006-02-17	2013-02-01	1	0	0
4	2009-12-01	2013-02-01	1	0	0
8	2005-10-25	2013-02-01	1	0	1	2008-05-19	Fibrosis / Cirrhosis of Liver	after 2 yrs
7	2006-03-13	2013-02-01	1	0	1	2011-08-03	homocide	after 5 yrs
6	2007-09-14	2013-02-01	1	0	0
5	2008-05-20	2013-02-01	1	0	1	2011-10-16	accidental methadone ingestion	after 3 yrs
9	2004-12-02	2013-02-01	1	0	0
7	2006-09-01	2013-02-01	1	0	0
7	2006-05-19	2013-02-01	1	0	0
7	2006-01-20	2013-02-01	1	0	0
8	2005-02-02	2013-02-01	1	0	1	2006-09-30	cardiac arrest	after 1 yr
8	2005-01-22	2013-02-01	1	0	0
6	2007-04-30	2013-02-01	1	0	0
7	2006-03-27	2013-02-01	1	0	0
8	2005-01-18	2013-02-01	1	0	1	2009-04-07	unknown	after 4 yrs
4	2009-12-22	2013-02-01	1	0	0
5	2008-10-15	2013-02-01	1	0	0
6	2007-01-30	2013-02-01	1	0	0
6	2007-01-30	2013-02-01	1	0	0
6	2007-06-04	2013-02-01	1	0	0
6	2007-01-22	2013-02-01	1	0	0
7	2006-10-30	2013-02-01	1	0	0
7	2006-06-16	2013-02-01	1	0	0
7	2006-04-21	2013-02-01	1	0	0
7	2006-04-07	2013-02-01	1	0	1	2011-05-17	Squamous Cell Carcinoma	after 5 yrs
7	2006-02-23	2013-02-01	1	0	0
7	2006-02-23	2013-02-01	1	0	0
7	2006-02-22	2013-02-01	1	0	0
7	2006-01-20	2013-02-01	1	0	0
8	2005-05-31	2013-02-01	1	0	0
8	2005-03-29	2013-02-01	1	0	0
8	2005-11-18	2013-02-01	1	0	0
8	2005-04-22	2013-02-01	1	0	0
8	2005-02-23	2013-02-01	1	0	0
8	2005-02-16	2013-02-01	1	0	0
9	2004-12-17	2013-02-01	1	0	0
9	2004-12-04	2013-02-01	1	0	0
9	2004-11-20	2013-02-01	1	0	0
9	2004-11-20	2013-02-01	1	0	1	2008-02-11	pt expired in jail 2/2008. Suspected cardiac event	after 3 yrs
9	2004-10-30	2013-02-01	1	0	0
5	2008-05-28	2013-02-01	1	0	0
7	2006-04-21	2013-02-01	0	0	0
9	2004-12-10	2013-02-01	0	0	0
9	2004-11-26	2013-02-01	0	0	0
7	2006-01-13	2013-02-01	0	0	0
4	2009-03-10	2013-02-01	0	0	0
6	2007-04-30	2013-02-01	0	0	1	2009-03-07	? Related to cocaine use	after 1 yr
7	2006-04-07	2013-02-01	0	0	0
9	2004-12-02	2013-02-01	0	0	0
9	2004-11-19	2013-02-01	0	0	0
8	2005-01-08	2013-02-01	0	0	0
3	2010-03-30	2013-02-01	0	0	0
8	2005-01-26	2013-02-01	0	0	0
8	2005-02-05	2013-02-01	0	0	0
4	2009-04-16	2013-02-01	0	0	0
7	2006-05-19	2013-02-01	0	0	0
6	2007-03-20	2013-02-01	0	0	0
4	2009-05-26	2013-02-01	0	0	0
4	2009-11-24	2013-02-01	0	0	0
8	2005-05-31	2013-02-01	0	0	0
3	2010-04-06	2013-02-01	0	0	0
4	2009-10-21	2013-02-01	0	0	0
4	2009-10-19	2013-02-01	0	0	0
7	2006-05-24	2013-02-01	0	0	0
6	2007-04-06	2013-02-01	0	0	0
4	2009-01-20	2013-02-01	0	0	0
6	2007-09-17	2013-02-01	0	0	0
6	2007-06-20	2013-02-01	0	0	0
9	2004-12-16	2013-02-01	0	0	0
7	2006-09-19	2013-02-01	0	0	0
7	2006-03-14	2013-02-01	0	0	0
7	2006-09-01	2013-02-01	0	0	0
7	2006-05-19	2013-02-01	0	0	0
7	2006-05-05	2013-02-01	0	0	0
7	2006-03-24	2013-02-01	0	0	0
7	2006-04-21	2013-02-01	0	0	0
7	2006-04-18	2013-02-01	0	0	0
7	2006-04-14	2013-02-01	0	0	0
7	2006-04-07	2013-02-01	0	0	0
7	2006-04-05	2013-02-01	0	0	0
7	2006-03-16	2013-02-01	0	0	0
8	2005-06-21	2013-02-01	0	0	0
7	2006-01-12	2013-02-01	0	0	0
8	2005-12-06	2013-02-01	0	0	0
8	2005-10-28	2013-02-01	0	0	0
8	2005-10-11	2013-02-01	0	0	0
8	2005-04-22	2013-02-01	0	0	0
8	2005-04-09	2013-02-01	0	0	0
8	2005-04-02	2013-02-01	0	0	0
8	2005-02-05	2013-02-01	0	0	0
8	2005-01-29	2013-02-01	0	0	0
8	2005-01-26	2013-02-01	0	0	0
8	2005-01-19	2013-02-01	0	0	0
8	2005-01-08	2013-02-01	0	0	0
9	2004-12-17	2013-02-01	0	0	0
9	2004-12-08	2013-02-01	0	0	0
9	2004-12-04	2013-02-01	0	0	0
9	2004-12-04	2013-02-01	0	0	0
9	2004-11-24	2013-02-01	0	0	0
9	2004-11-20	2013-02-01	0	0	0
9	2004-11-10	2013-02-01	0	0	0
9	2004-11-17	2013-02-01	0	0	0
9	2004-11-13	2013-02-01	0	0	0
9	2004-11-12	2013-02-01	0	0	0
9	2004-11-09	2013-02-01	0	0	0
9	2004-11-03	2013-02-01	0	0	0
9	2004-11-03	2013-02-01	0	0	0
9	2004-11-01	2013-02-01	0	0	0
9	2004-10-30	2013-02-01	0	0	0
9	2004-10-28	2013-02-01	0	0	0
6	2007-12-14	2013-02-01	0	0	0
4	2009-01-13	2013-02-01	0	0	0
